# Supplementary material for: A taxonomy review of Oreoderus Burmeister, 1842 from China with a geometric morphometric evaluation (Coleoptera, Scarabaeidae, Valgini)
Source: Zookeys. 2016 Jan 13;(552):67–89. doi: 10.3897/zookeys.552.6096 (PMC4740850; doi:10.3897/zookeys.552.6096)
Supplement: XML Treatment for Oreoderus [file zookeys.552.6096-treatment1.xml]

<!DOCTYPE tp:taxon-treatment
  PUBLIC "-//TaxonX//DTD Taxonomic Treatment Publishing DTD v0 20100105//EN" "tax-treatment-NSO.dtd">
<tp:taxon-treatment xmlns:tp="http://www.plazi.org/taxpub"><tp:treatment-meta><kwd-group><label>Taxon classification</label><kwd><named-content content-type="kingdom">Animalia</named-content></kwd><kwd><named-content content-type="order">Coleoptera</named-content></kwd><kwd><named-content content-type="family">Scarabaeidae</named-content></kwd></kwd-group><mixed-citation publication-type="journal"><person-group><name><surname>Li</surname><given-names>Sha</given-names></name><name><surname>Ricchiardi</surname><given-names>Enrico</given-names></name><name><surname>Bai</surname><given-names>Ming</given-names></name><name><surname>Yang</surname><given-names>Xingke</given-names></name></person-group><article-title>A taxonomy review of <italic><tp:taxon-name><tp:taxon-name-part taxon-name-part-type="genus">Oreoderus</tp:taxon-name-part></tp:taxon-name></italic> Burmeister, 1842 from China with a geometric morphometric evaluation (<tp:taxon-name><tp:taxon-name-part taxon-name-part-type="order">Coleoptera</tp:taxon-name-part></tp:taxon-name>, <tp:taxon-name><tp:taxon-name-part taxon-name-part-type="family">Scarabaeidae</tp:taxon-name-part></tp:taxon-name>, <tp:taxon-name><tp:taxon-name-part taxon-name-part-type="tribe">Valgini</tp:taxon-name-part></tp:taxon-name>)</article-title><source>Zookeys</source><day>13</day><month>1</month><year>2016</year><volume>2016</volume><issue>552</issue><fpage>67</fpage><lpage>89</lpage><pub-id pub-id-type="doi">10.3897/zookeys.552.6096</pub-id></mixed-citation></tp:treatment-meta><tp:nomenclature><label>Genus</label><tp:taxon-name>
              <tp:taxon-name-part taxon-name-part-type="genus">Oreoderus</tp:taxon-name-part>
            </tp:taxon-name><tp:taxon-authority>Burmeister, 1842</tp:taxon-authority><tp:nomenclature-citation-list><tp:nomenclature-citation><tp:taxon-name>
                  <tp:taxon-name-part taxon-name-part-type="genus">Oreoderus</tp:taxon-name-part>
                </tp:taxon-name><comment> Burmeister, 1842: 726.</comment></tp:nomenclature-citation></tp:nomenclature-citation-list></tp:nomenclature><tp:treatment-sec sec-type="Type species"><title>Type species.</title><p>
              <italic><tp:taxon-name><tp:taxon-name-part taxon-name-part-type="genus">Valgus</tp:taxon-name-part> <tp:taxon-name-part taxon-name-part-type="species">argillaceus</tp:taxon-name-part></tp:taxon-name></italic> Hope, 1841, by monotypy.</p></tp:treatment-sec><tp:treatment-sec sec-type="Diagnosis"><title>Diagnosis.</title><p>
              <italic><tp:taxon-name><tp:taxon-name-part taxon-name-part-type="genus">Oreoderus</tp:taxon-name-part></tp:taxon-name></italic> can be distinguished from all other genera within the tribe <tp:taxon-name><tp:taxon-name-part taxon-name-part-type="tribe">Valgini</tp:taxon-name-part></tp:taxon-name> by the following characters: a) protibia with only two or three external teeth; b) the first joint of the hind tarsus shorter than the second one; c) pronotum elongated with four carinae; d) visible sternite V twice longer than sternite IV.</p></tp:treatment-sec><tp:treatment-sec sec-type="Distribution"><title>Distribution.</title><p>China, India, Sikkim, Bhutan, Myanmar, Vietnam, Laos, Thailand, Cambodia, Sri Lanka, Malaysia (Fig. <xref ref-type="fig" rid="F2">2</xref>).</p><fig id="F2" position="float" orientation="portrait"><label>Figure 2.</label><caption><p>Distribution Map. <bold>A</bold> Distribution of <italic><tp:taxon-name><tp:taxon-name-part taxon-name-part-type="genus">Oreoderus</tp:taxon-name-part></tp:taxon-name></italic>. <bold>B</bold> Enlargement of Yunnan Province.</p></caption><graphic xmlns:xlink="http://www.w3.org/1999/xlink" xlink:href="zookeys-552-067-g002.jpg" position="float" orientation="portrait" xlink:type="simple" id="oo_72962.jpg"/></fig><!--PageBreak--></tp:treatment-sec><tp:treatment-sec sec-type="Key to the species of the male Oreoderus"><title>Key to the species of the male <italic><tp:taxon-name><tp:taxon-name-part taxon-name-part-type="genus">Oreoderus</tp:taxon-name-part></tp:taxon-name></italic></title><table-wrap content-type="key" position="anchor" orientation="portrait"><table id="TID0ERKAC" rules="all"><tbody><tr><td rowspan="1" colspan="1">1</td><td rowspan="1" colspan="1">Pronotal carinae forms two noticeable hooked tubercles at the anterior margin</td><td rowspan="1" colspan="1">
                      <bold>2</bold>
                    </td></tr><tr><td rowspan="1" colspan="1">–</td><td rowspan="1" colspan="1">Pronotal carinae do not forms any tubercles at the anterior margin</td><td rowspan="1" colspan="1">
                      <bold>3</bold>
                    </td></tr><tr><td rowspan="1" colspan="1">2</td><td rowspan="1" colspan="1">Pronotal scale tufts not present; propygidial spiracles completely obsolete; propygidium without any scale tufts at the hind margin</td><td rowspan="1" colspan="1">
                      <bold><italic><tp:taxon-name><tp:taxon-name-part taxon-name-part-type="genus">Oreoderus</tp:taxon-name-part> <tp:taxon-name-part taxon-name-part-type="species">argillaceus</tp:taxon-name-part></tp:taxon-name></italic> (Hope, 1841)</bold>
                    </td></tr><tr><td rowspan="1" colspan="1">–</td><td rowspan="1" colspan="1">Pronotum with scale tufts on the small lateral carinae; propygidial spiracles moderately elevated; propygidium with two scale tufts at the hind margin</td><td rowspan="1" colspan="1">
                      <bold><italic><tp:taxon-name><tp:taxon-name-part taxon-name-part-type="genus">Oreoderus</tp:taxon-name-part> <tp:taxon-name-part taxon-name-part-type="species">insularis</tp:taxon-name-part></tp:taxon-name></italic> Ricchiardi, 2001</bold>
                    </td></tr><tr><td rowspan="1" colspan="1">3</td><td rowspan="1" colspan="1">Pronotal carinae very long, reaching over 3/4 of the pronotum length</td><td rowspan="1" colspan="1">
                      <bold>4</bold>
                    </td></tr><tr><td rowspan="1" colspan="1">–</td><td rowspan="1" colspan="1">Pronotal carinae not reaching over 2/3 of the pronotum length</td><td rowspan="1" colspan="1">
                      <bold>5</bold>
                    </td></tr><tr><td rowspan="1" colspan="1">4</td><td rowspan="1" colspan="1">Pronotal carinae obsolete</td><td rowspan="1" colspan="1">
                      <bold><italic><tp:taxon-name><tp:taxon-name-part taxon-name-part-type="genus">Oreoderus</tp:taxon-name-part> <tp:taxon-name-part taxon-name-part-type="species">gravis</tp:taxon-name-part></tp:taxon-name></italic> Arrow, 1910</bold>
                    </td></tr><tr><td rowspan="1" colspan="1">–</td><td rowspan="1" colspan="1">Pronotal carinae interrupted twice, sharp</td><td rowspan="1" colspan="1">
                      <bold><italic><tp:taxon-name><tp:taxon-name-part taxon-name-part-type="genus">Oreoderus</tp:taxon-name-part> <tp:taxon-name-part taxon-name-part-type="species">longicarinatus</tp:taxon-name-part></tp:taxon-name></italic> Ricchiardi, 2001</bold>
                    </td></tr><tr><td rowspan="1" colspan="1">5</td><td rowspan="1" colspan="1">Pronotal carinae long, reaching about 2/3 of the pronotum length</td><td rowspan="1" colspan="1">
                      <bold>6</bold>
                    </td></tr><tr><td rowspan="1" colspan="1">–</td><td rowspan="1" colspan="1">Pronotal carinae very short, not reaching 1/2 of the pronotum length</td><td rowspan="1" colspan="1">
                      <bold>27</bold>
                    </td></tr><tr><td rowspan="1" colspan="1">6</td><td rowspan="1" colspan="1">Pronotal carinae interrupted once, sharp</td><td rowspan="1" colspan="1">
                      <bold>7</bold>
                    </td></tr><tr><td rowspan="1" colspan="1">–</td><td rowspan="1" colspan="1">Pronotal carinae never interrupted</td><td rowspan="1" colspan="1">
                      <bold>9</bold>
                    </td></tr><tr><td rowspan="1" colspan="1">7</td><td rowspan="1" colspan="1">Pronotal scale tufts on the small lateral carinae</td><td rowspan="1" colspan="1">
                      <bold>8</bold>
                    </td></tr><!--PageBreak--><tr><td rowspan="1" colspan="1">–</td><td rowspan="1" colspan="1">Pronotal scale tufts close to the scutellum</td><td rowspan="1" colspan="1">
                      <bold><italic><tp:taxon-name><tp:taxon-name-part taxon-name-part-type="genus">Oreoderus</tp:taxon-name-part> <tp:taxon-name-part taxon-name-part-type="species">brevipennis</tp:taxon-name-part></tp:taxon-name></italic> Gestro, 1891</bold>
                    </td></tr><tr><td rowspan="1" colspan="1">8</td><td rowspan="1" colspan="1">Propygidial spiracles moderately elevated; propygidium without any scale tufts at the hind margin</td><td rowspan="1" colspan="1">
                      <bold><italic><tp:taxon-name><tp:taxon-name-part taxon-name-part-type="genus">Oreoderus</tp:taxon-name-part> <tp:taxon-name-part taxon-name-part-type="species">meridionalis</tp:taxon-name-part></tp:taxon-name></italic> Paulian, 1961</bold>
                    </td></tr><tr><td rowspan="1" colspan="1">–</td><td rowspan="1" colspan="1">Propygidial spiracles completely obsolete; propygidium with two scale tufts at the hind margin</td><td rowspan="1" colspan="1">
                      <bold><italic><tp:taxon-name><tp:taxon-name-part taxon-name-part-type="genus">Oreoderus</tp:taxon-name-part> <tp:taxon-name-part taxon-name-part-type="species">siamensis</tp:taxon-name-part></tp:taxon-name></italic> Ricchiardi, 2001</bold>
                    </td></tr><tr><td rowspan="1" colspan="1">9</td><td rowspan="1" colspan="1">Pronotal carinae obsolete</td><td rowspan="1" colspan="1">
                      <bold>10</bold>
                    </td></tr><tr><td rowspan="1" colspan="1">–</td><td rowspan="1" colspan="1">Pronotal carinae sharp</td><td rowspan="1" colspan="1">
                      <bold>11</bold>
                    </td></tr><tr><td rowspan="1" colspan="1">10</td><td rowspan="1" colspan="1">Elytra with four patches of dark-colored scales</td><td rowspan="1" colspan="1">
                      <bold><italic><tp:taxon-name><tp:taxon-name-part taxon-name-part-type="genus">Oreoderus</tp:taxon-name-part> <tp:taxon-name-part taxon-name-part-type="species">quadrimaculatus</tp:taxon-name-part></tp:taxon-name></italic> Miyake, Yamaguchi &amp; Aoki, 2004</bold>
                    </td></tr><tr><td rowspan="1" colspan="1">–</td><td rowspan="1" colspan="1">Elytra without patches of scales</td><td rowspan="1" colspan="1">
                      <bold><italic><tp:taxon-name><tp:taxon-name-part taxon-name-part-type="genus">Oreoderus</tp:taxon-name-part> <tp:taxon-name-part taxon-name-part-type="species">waterhousei</tp:taxon-name-part></tp:taxon-name></italic> Gestro, 1891</bold>
                    </td></tr><tr><td rowspan="1" colspan="1">11</td><td rowspan="1" colspan="1">Pronotal lateral carinae join the lateral margin or arrive very close</td><td rowspan="1" colspan="1">
                      <bold>12</bold>
                    </td></tr><tr><td rowspan="1" colspan="1">–</td><td rowspan="1" colspan="1">Pronotal lateral carinae stop well before the lateral margin</td><td rowspan="1" colspan="1">
                      <bold>14</bold>
                    </td></tr><tr><td rowspan="1" colspan="1">12</td><td rowspan="1" colspan="1">Propygidial spiracles completely obsolete</td><td rowspan="1" colspan="1">
                      <bold>13</bold>
                    </td></tr><tr><td rowspan="1" colspan="1">–</td><td rowspan="1" colspan="1">Propygidial spiracles sharply elevated</td><td rowspan="1" colspan="1">
                      <bold><italic><tp:taxon-name><tp:taxon-name-part taxon-name-part-type="genus">Oreoderus</tp:taxon-name-part> <tp:taxon-name-part taxon-name-part-type="species">momeitensis</tp:taxon-name-part></tp:taxon-name></italic> Arrow, 1910</bold>
                    </td></tr><tr><td rowspan="1" colspan="1">13</td><td rowspan="1" colspan="1">
                      <tp:taxon-name><tp:taxon-name-part taxon-name-part-type="genus">Propygidium</tp:taxon-name-part></tp:taxon-name> without any scale tufts at the hind margin</td><td rowspan="1" colspan="1">
                      <bold><italic><tp:taxon-name><tp:taxon-name-part taxon-name-part-type="genus">Oreoderus</tp:taxon-name-part> <tp:taxon-name-part taxon-name-part-type="species">quadricarinatus</tp:taxon-name-part></tp:taxon-name></italic> Arrow, 1944 and <italic><tp:taxon-name><tp:taxon-name-part taxon-name-part-type="genus">Oreoderus</tp:taxon-name-part> <tp:taxon-name-part taxon-name-part-type="species">rufulus</tp:taxon-name-part></tp:taxon-name></italic> Gestro, 1891<sup>*</sup></bold>
                    </td></tr><tr><td rowspan="1" colspan="1">–</td><td rowspan="1" colspan="1">
                      <tp:taxon-name><tp:taxon-name-part taxon-name-part-type="genus">Propygidium</tp:taxon-name-part></tp:taxon-name> with two scale tufts at the hind margin</td><td rowspan="1" colspan="1">
                      <bold><italic><tp:taxon-name><tp:taxon-name-part taxon-name-part-type="genus">Oreoderus</tp:taxon-name-part> <tp:taxon-name-part taxon-name-part-type="species">arrowi</tp:taxon-name-part></tp:taxon-name></italic> Ricchiardi, 2001</bold>
                    </td></tr><tr><td rowspan="1" colspan="1">14</td><td rowspan="1" colspan="1">Third teeth of protibia not present</td><td rowspan="1" colspan="1">
                      <bold>15</bold>
                    </td></tr><tr><td rowspan="1" colspan="1">–</td><td rowspan="1" colspan="1">Third teeth of protibia present</td><td rowspan="1" colspan="1">
                      <bold>18</bold>
                    </td></tr><tr><td rowspan="1" colspan="1">15</td><td rowspan="1" colspan="1">Mesotibia without bush of thick scales</td><td rowspan="1" colspan="1">
                      <bold>16</bold>
                    </td></tr><tr><td rowspan="1" colspan="1">–</td><td rowspan="1" colspan="1">Mesotibia with bush of thick scales</td><td rowspan="1" colspan="1">
                      <bold>17</bold>
                    </td></tr><tr><td rowspan="1" colspan="1">16</td><td rowspan="1" colspan="1">Meso- and metatibia without a spine at the middle of posterior margin</td><td rowspan="1" colspan="1">
                      <bold><italic><tp:taxon-name><tp:taxon-name-part taxon-name-part-type="genus">Oreoderus</tp:taxon-name-part> <tp:taxon-name-part taxon-name-part-type="species">brevitarsus</tp:taxon-name-part></tp:taxon-name></italic> Li &amp; Yang, sp. n.</bold>
                    </td></tr><tr><td rowspan="1" colspan="1">–</td><td rowspan="1" colspan="1">Meso- and metatibia with a spine at the middle of posterior margin</td><td rowspan="1" colspan="1">
                      <bold><italic><tp:taxon-name><tp:taxon-name-part taxon-name-part-type="genus">Oreoderus</tp:taxon-name-part> <tp:taxon-name-part taxon-name-part-type="species">ahrensi</tp:taxon-name-part></tp:taxon-name></italic> Ricchiardi, 2001</bold>
                    </td></tr><tr><td rowspan="1" colspan="1">17</td><td rowspan="1" colspan="1">Protibia sharp, cariane reaching over the middle of the pronotum</td><td rowspan="1" colspan="1">
                      <bold><italic><tp:taxon-name><tp:taxon-name-part taxon-name-part-type="genus">Oreoderus</tp:taxon-name-part> <tp:taxon-name-part taxon-name-part-type="species">bidentatus</tp:taxon-name-part></tp:taxon-name></italic> Ricchiardi, 2001</bold>
                    </td></tr><tr><td rowspan="1" colspan="1">–</td><td rowspan="1" colspan="1">Protibia blunt, cariane not reaching the middle of the pronotum</td><td rowspan="1" colspan="1">
                      <bold><italic><tp:taxon-name><tp:taxon-name-part taxon-name-part-type="genus">Oreoderus</tp:taxon-name-part> <tp:taxon-name-part taxon-name-part-type="species">dasystibialis</tp:taxon-name-part></tp:taxon-name></italic> Li &amp; Yang, sp. n.</bold>
                    </td></tr><tr><td rowspan="1" colspan="1">18</td><td rowspan="1" colspan="1">Third tooth of protibia much smaller than first and second</td><td rowspan="1" colspan="1">
                      <bold>19</bold>
                    </td></tr><tr><td rowspan="1" colspan="1">–</td><td rowspan="1" colspan="1">Third tooth of protibia similar in size as the second</td><td rowspan="1" colspan="1">
                      <bold><italic><tp:taxon-name><tp:taxon-name-part taxon-name-part-type="genus">Oreoderus</tp:taxon-name-part> <tp:taxon-name-part taxon-name-part-type="species">gracilicollis</tp:taxon-name-part></tp:taxon-name></italic> Paulian, 1961</bold>
                    </td></tr><tr><td rowspan="1" colspan="1">19</td><td rowspan="1" colspan="1">Anterior margin of clypeus sinuated, with a bifid processes</td><td rowspan="1" colspan="1">
                      <bold><italic><tp:taxon-name><tp:taxon-name-part taxon-name-part-type="genus">Oreoderus</tp:taxon-name-part> <tp:taxon-name-part taxon-name-part-type="species">gestroi</tp:taxon-name-part></tp:taxon-name></italic> Ricchiardi, 2001</bold>
                    </td></tr><tr><td rowspan="1" colspan="1">–</td><td rowspan="1" colspan="1">Anterior margin of clypeus pointed, simply sinuated or rounded but without a bifid process</td><td rowspan="1" colspan="1">
                      <bold>20</bold>
                    </td></tr><tr><td rowspan="1" colspan="1">20</td><td rowspan="1" colspan="1">Hind margin of propygidium centrally projected toward the back, not pointed</td><td rowspan="1" colspan="1">
                      <bold><italic><tp:taxon-name><tp:taxon-name-part taxon-name-part-type="genus">Oreoderus</tp:taxon-name-part> <tp:taxon-name-part taxon-name-part-type="species">humeralis</tp:taxon-name-part></tp:taxon-name></italic> Gestro, 1891</bold>
                    </td></tr><tr><td rowspan="1" colspan="1">–</td><td rowspan="1" colspan="1">Hind margin of propygidium centrally rounded or smoothly curved inward</td><td rowspan="1" colspan="1">
                      <bold>21</bold>
                    </td></tr><tr><td rowspan="1" colspan="1">21</td><td rowspan="1" colspan="1">First joint of hind tarsi shorter than the second</td><td rowspan="1" colspan="1">
                      <bold>22</bold>
                    </td></tr><tr><td rowspan="1" colspan="1">–</td><td rowspan="1" colspan="1">First joint of hind tarsi as long as the second</td><td rowspan="1" colspan="1">
                      <bold>25</bold>
                    </td></tr><tr><td rowspan="1" colspan="1">22</td><td rowspan="1" colspan="1">
                      <tp:taxon-name><tp:taxon-name-part taxon-name-part-type="genus">Propygidium</tp:taxon-name-part></tp:taxon-name> covered by simple, not coffee grain shaped scales</td><td rowspan="1" colspan="1">
                      <bold>23</bold>
                    </td></tr><!--PageBreak--><tr><td rowspan="1" colspan="1">–</td><td rowspan="1" colspan="1">
                      <tp:taxon-name><tp:taxon-name-part taxon-name-part-type="genus">Propygidium</tp:taxon-name-part></tp:taxon-name> centrally or near the scale tufts with areas of raised c-shaped scales</td><td rowspan="1" colspan="1">
                      <bold><italic><tp:taxon-name><tp:taxon-name-part taxon-name-part-type="genus">Oreoderus</tp:taxon-name-part> <tp:taxon-name-part taxon-name-part-type="species">pseudohumeralis</tp:taxon-name-part></tp:taxon-name></italic> Ricchiardi, 2001</bold>
                    </td></tr><tr><td rowspan="1" colspan="1">23</td><td rowspan="1" colspan="1">Propygidial spiracles moderately elevated</td><td rowspan="1" colspan="1">
                      <bold><italic><tp:taxon-name><tp:taxon-name-part taxon-name-part-type="genus">Oreoderus</tp:taxon-name-part> <tp:taxon-name-part taxon-name-part-type="species">aciculatus</tp:taxon-name-part></tp:taxon-name></italic> Paulian, 1961</bold>
                    </td></tr><tr><td rowspan="1" colspan="1">–</td><td rowspan="1" colspan="1">Propygidial spiracles completely obsolete</td><td rowspan="1" colspan="1">
                      <bold>24</bold>
                    </td></tr><tr><td rowspan="1" colspan="1">24</td><td rowspan="1" colspan="1">Meso- and metatibia with a spine at the middle of posterior margin</td><td rowspan="1" colspan="1">
                      <bold><italic><tp:taxon-name><tp:taxon-name-part taxon-name-part-type="genus">Oreoderus</tp:taxon-name-part> <tp:taxon-name-part taxon-name-part-type="species">maculipennis</tp:taxon-name-part></tp:taxon-name></italic> Gestro, 1891</bold>
                    </td></tr><tr><td rowspan="1" colspan="1">–</td><td rowspan="1" colspan="1">Meso- and metatibia without a spine at the middle of posterior margin</td><td rowspan="1" colspan="1">
                      <bold><italic><tp:taxon-name><tp:taxon-name-part taxon-name-part-type="genus">Oreoderus</tp:taxon-name-part> <tp:taxon-name-part taxon-name-part-type="species">oblongus</tp:taxon-name-part></tp:taxon-name></italic> Li &amp; Yang, sp. n.</bold>
                    </td></tr><tr><td rowspan="1" colspan="1">25</td><td rowspan="1" colspan="1">Pronotal carinae continue after the middle of the length with a triangular area made by C- shaped, black, raised scales that reaches the hind margin; propygidium centrally or near the scale tufts with areas made by raised c-shaped scales; propygidium with two scale tufts at the hind margin</td><td rowspan="1" colspan="1">
                      <bold><italic><tp:taxon-name><tp:taxon-name-part taxon-name-part-type="genus">Oreoderus</tp:taxon-name-part> <tp:taxon-name-part taxon-name-part-type="species">bengalensis</tp:taxon-name-part></tp:taxon-name></italic> Ricchiardi, 2001</bold>
                    </td></tr><tr><td rowspan="1" colspan="1">–</td><td rowspan="1" colspan="1">No triangular black scales area is present at the end of the pronotal carinae; propygidium covered by simple, not coffee grain shaped, scales; propygidium without any scale tufts at the hind margin</td><td rowspan="1" colspan="1">
                      <bold>26</bold>
                    </td></tr><tr><td rowspan="1" colspan="1">26</td><td rowspan="1" colspan="1">Metatibial intrusion interposed between the two mobile spurs present; pronotal carinae not parallel, but arched or sinuated</td><td rowspan="1" colspan="1">
                      <bold><italic><tp:taxon-name><tp:taxon-name-part taxon-name-part-type="genus">Oreoderus</tp:taxon-name-part> <tp:taxon-name-part taxon-name-part-type="species">birmanus</tp:taxon-name-part></tp:taxon-name></italic> Ricchiardi, 2001</bold>
                    </td></tr><tr><td rowspan="1" colspan="1">–</td><td rowspan="1" colspan="1">Metatibial intrusion interposed between the two mobile spurs not present; pronotal carinae almost parallel and the included area is narrow</td><td rowspan="1" colspan="1">
                      <bold><tp:taxon-name><tp:taxon-name-part taxon-name-part-type="genus">Oreoderus</tp:taxon-name-part> <tp:taxon-name-part taxon-name-part-type="species">coomani</tp:taxon-name-part></tp:taxon-name> Paulian, 1961</bold>
                    </td></tr><tr><td rowspan="1" colspan="1">27</td><td rowspan="1" colspan="1">Pronotal carinae obsolete</td><td rowspan="1" colspan="1">
                      <bold>28</bold>
                    </td></tr><tr><td rowspan="1" colspan="1">–</td><td rowspan="1" colspan="1">Pronotal carinae sharp</td><td rowspan="1" colspan="1">
                      <bold>30</bold>
                    </td></tr><tr><td rowspan="1" colspan="1">28</td><td rowspan="1" colspan="1">First joint of hind tarsi shorter than the second</td><td rowspan="1" colspan="1">
                      <bold>29</bold>
                    </td></tr><tr><td rowspan="1" colspan="1">–</td><td rowspan="1" colspan="1">First joint of hind tarsi as long as the second</td><td rowspan="1" colspan="1">
                      <bold><italic><tp:taxon-name><tp:taxon-name-part taxon-name-part-type="genus">Oreoderus</tp:taxon-name-part> <tp:taxon-name-part taxon-name-part-type="species">crassipes</tp:taxon-name-part></tp:taxon-name></italic> Arrow, 1944</bold>
                    </td></tr><tr><td rowspan="1" colspan="1">29</td><td rowspan="1" colspan="1">
                      <tp:taxon-name><tp:taxon-name-part taxon-name-part-type="genus">Propygidium</tp:taxon-name-part></tp:taxon-name> without any scale tufts at the hind margin</td><td rowspan="1" colspan="1">
                      <bold><italic><tp:taxon-name><tp:taxon-name-part taxon-name-part-type="genus">Oreoderus</tp:taxon-name-part> <tp:taxon-name-part taxon-name-part-type="species">sikkimensis</tp:taxon-name-part></tp:taxon-name></italic> Ricchiardi, 2001</bold>
                    </td></tr><tr><td rowspan="1" colspan="1">–</td><td rowspan="1" colspan="1">
                      <tp:taxon-name><tp:taxon-name-part taxon-name-part-type="genus">Propygidium</tp:taxon-name-part></tp:taxon-name> with two scale tufts at the hind margin</td><td rowspan="1" colspan="1">
                      <bold><italic><tp:taxon-name><tp:taxon-name-part taxon-name-part-type="genus">Oreoderus</tp:taxon-name-part> <tp:taxon-name-part taxon-name-part-type="species">bhutanus</tp:taxon-name-part></tp:taxon-name></italic> Arrow, 1910</bold>
                    </td></tr><tr><td rowspan="1" colspan="1">30</td><td rowspan="1" colspan="1">Third tooth of protibia much smaller than first and second; meso- and metatibia without any scales brush covering the median posterior tooth; first hind tarsi joint shorter than the second</td><td rowspan="1" colspan="1"><bold><italic><tp:taxon-name><tp:taxon-name-part taxon-name-part-type="genus">Oreoderus</tp:taxon-name-part> <tp:taxon-name-part taxon-name-part-type="species">clypealis</tp:taxon-name-part></tp:taxon-name></italic> Arrow, 1944</bold></td></tr><tr><td rowspan="1" colspan="1">–</td><td rowspan="1" colspan="1">Third and second teeth of protibia similar in size; meso- and metatibia with a well noticeable brush made by ochraceous scales covering the medial posterior tooth; first hind tarsi joint as long as the second</td><td rowspan="1" colspan="1">
                      <bold><italic><tp:taxon-name><tp:taxon-name-part taxon-name-part-type="genus">Oreoderus</tp:taxon-name-part> <tp:taxon-name-part taxon-name-part-type="species">brevicarinatus</tp:taxon-name-part></tp:taxon-name></italic> (Pic, 1928)</bold>
                    </td></tr></tbody></table></table-wrap><p>*To separate them see the shape of the parameres.</p></tp:treatment-sec><tp:treatment-sec sec-type="Review of Oreoderus from China"><title>Review of <italic><tp:taxon-name><tp:taxon-name-part taxon-name-part-type="genus">Oreoderus</tp:taxon-name-part></tp:taxon-name></italic> from China</title><p>The genus <italic><tp:taxon-name><tp:taxon-name-part taxon-name-part-type="genus">Oreoderus</tp:taxon-name-part></tp:taxon-name></italic> was recently revised by <xref ref-type="bibr" rid="B22">Ricchiardi (2001)</xref>, though the Chinese <italic><tp:taxon-name><tp:taxon-name-part taxon-name-part-type="genus">Oreoderus</tp:taxon-name-part></tp:taxon-name></italic> species received little attention. <xref ref-type="bibr" rid="B15">Ma (1993</xref>, <xref ref-type="bibr" rid="B16">1995</xref>) recorded four <italic><tp:taxon-name><tp:taxon-name-part taxon-name-part-type="genus">Oreoderus</tp:taxon-name-part></tp:taxon-name></italic> <!--PageBreak-->species from China: <italic><tp:taxon-name><tp:taxon-name-part taxon-name-part-type="genus">Oreoderus</tp:taxon-name-part> <tp:taxon-name-part taxon-name-part-type="species">humeralis</tp:taxon-name-part></tp:taxon-name></italic> Gestro, 1891, <italic><tp:taxon-name><tp:taxon-name-part taxon-name-part-type="genus">Oreoderus</tp:taxon-name-part> <tp:taxon-name-part taxon-name-part-type="species">quadricarinatus</tp:taxon-name-part></tp:taxon-name></italic> Arrow, 1944, <italic><tp:taxon-name><tp:taxon-name-part taxon-name-part-type="genus">Oreoderus</tp:taxon-name-part> <tp:taxon-name-part taxon-name-part-type="species">crassipes</tp:taxon-name-part></tp:taxon-name></italic> Arrow, 1944, <italic><tp:taxon-name><tp:taxon-name-part taxon-name-part-type="genus">Oreoderus</tp:taxon-name-part> <tp:taxon-name-part taxon-name-part-type="species">momeitensis</tp:taxon-name-part></tp:taxon-name></italic> Arrow, 1910. Unfortunately, Ma misidentified these four species. Based on our examination of specimens deposited in <abbrev xmlns:xlink="http://www.w3.org/1999/xlink" content-type="institution" xlink:title="Institute of Zoology, Chinese Academy of Sciences, Beijing, China" xlink:type="simple">IZAS</abbrev>, we identified <italic><tp:taxon-name><tp:taxon-name-part taxon-name-part-type="genus">Oreoderus</tp:taxon-name-part> <tp:taxon-name-part taxon-name-part-type="species">humeralis</tp:taxon-name-part></tp:taxon-name></italic> Gestro, 1891 sensu <xref ref-type="bibr" rid="B15">Ma (1993)</xref> as <italic><tp:taxon-name><tp:taxon-name-part taxon-name-part-type="genus">Oreoderus</tp:taxon-name-part> <tp:taxon-name-part taxon-name-part-type="species">maculipennis</tp:taxon-name-part></tp:taxon-name></italic> Gestro, 1891; <italic><tp:taxon-name><tp:taxon-name-part taxon-name-part-type="genus">Oreoderus</tp:taxon-name-part> <tp:taxon-name-part taxon-name-part-type="species">quadricarinatus</tp:taxon-name-part></tp:taxon-name></italic> Arrow, 1944 sensu <xref ref-type="bibr" rid="B16">Ma (1995)</xref> as <italic><tp:taxon-name><tp:taxon-name-part taxon-name-part-type="genus">Oreoderus</tp:taxon-name-part> <tp:taxon-name-part taxon-name-part-type="species">arrowi</tp:taxon-name-part></tp:taxon-name></italic> Ricchiardi, 2001; and <italic><tp:taxon-name><tp:taxon-name-part taxon-name-part-type="genus">Oreoderus</tp:taxon-name-part> <tp:taxon-name-part taxon-name-part-type="species">crassipes</tp:taxon-name-part></tp:taxon-name></italic> Arrow, 1944 sensu <xref ref-type="bibr" rid="B16">Ma (1995)</xref> as the new species <italic><tp:taxon-name><tp:taxon-name-part taxon-name-part-type="genus">Oreoderus</tp:taxon-name-part> <tp:taxon-name-part taxon-name-part-type="species">oblongus</tp:taxon-name-part></tp:taxon-name></italic> Li &amp; Yang, sp. n. Moreover, <italic><tp:taxon-name><tp:taxon-name-part taxon-name-part-type="genus">Oreoderus</tp:taxon-name-part> <tp:taxon-name-part taxon-name-part-type="species">momeitensis</tp:taxon-name-part></tp:taxon-name></italic> Arrow, 1910 sensu <xref ref-type="bibr" rid="B16">Ma (1995)</xref> is determined to be a new record of <italic><tp:taxon-name><tp:taxon-name-part taxon-name-part-type="genus">Oreoderus</tp:taxon-name-part> <tp:taxon-name-part taxon-name-part-type="species">coomani</tp:taxon-name-part></tp:taxon-name></italic> Paulian, 1961 for China. As a result, <italic><tp:taxon-name><tp:taxon-name-part taxon-name-part-type="genus">Oreoderus</tp:taxon-name-part> <tp:taxon-name-part taxon-name-part-type="species">humeralis</tp:taxon-name-part></tp:taxon-name></italic> Gestro, 1891, <italic><tp:taxon-name><tp:taxon-name-part taxon-name-part-type="genus">Oreoderus</tp:taxon-name-part> <tp:taxon-name-part taxon-name-part-type="species">quadricarinatus</tp:taxon-name-part></tp:taxon-name></italic> Arrow, 1944, <italic><tp:taxon-name><tp:taxon-name-part taxon-name-part-type="genus">Oreoderus</tp:taxon-name-part> <tp:taxon-name-part taxon-name-part-type="species">crassipes</tp:taxon-name-part></tp:taxon-name></italic> Arrow, 1944, and <italic><tp:taxon-name><tp:taxon-name-part taxon-name-part-type="genus">Oreoderus</tp:taxon-name-part> <tp:taxon-name-part taxon-name-part-type="species">momeitensis</tp:taxon-name-part></tp:taxon-name></italic> Arrow, 1910 are to be excluded from the Chinese fauna.</p><p>Seven species are now known from China, including the three new species (<italic><tp:taxon-name><tp:taxon-name-part taxon-name-part-type="genus">Oreoderus</tp:taxon-name-part> <tp:taxon-name-part taxon-name-part-type="species">brevitasus</tp:taxon-name-part></tp:taxon-name></italic> Li &amp; Yang, sp. n., <italic><tp:taxon-name><tp:taxon-name-part taxon-name-part-type="genus">Oreoderus</tp:taxon-name-part> <tp:taxon-name-part taxon-name-part-type="species">dasystibialis</tp:taxon-name-part></tp:taxon-name></italic> Li &amp; Yang, sp. n., and <italic><tp:taxon-name><tp:taxon-name-part taxon-name-part-type="genus">Oreoderus</tp:taxon-name-part> <tp:taxon-name-part taxon-name-part-type="species">oblongus</tp:taxon-name-part></tp:taxon-name></italic> Li &amp; Yang, sp. n.), plus a range extension (<italic><tp:taxon-name><tp:taxon-name-part taxon-name-part-type="genus">Oreoderus</tp:taxon-name-part> <tp:taxon-name-part taxon-name-part-type="species">coomani</tp:taxon-name-part></tp:taxon-name></italic>). The three species previously known from China and confirmed in our study are <italic><tp:taxon-name><tp:taxon-name-part taxon-name-part-type="genus">Oreoderus</tp:taxon-name-part> <tp:taxon-name-part taxon-name-part-type="species">arrowi</tp:taxon-name-part></tp:taxon-name></italic>, <italic><tp:taxon-name><tp:taxon-name-part taxon-name-part-type="genus">Oreoderus</tp:taxon-name-part> <tp:taxon-name-part taxon-name-part-type="species">bidentatus</tp:taxon-name-part></tp:taxon-name></italic>, and <italic><tp:taxon-name><tp:taxon-name-part taxon-name-part-type="genus">Oreoderus</tp:taxon-name-part> <tp:taxon-name-part taxon-name-part-type="species">maculipennis</tp:taxon-name-part></tp:taxon-name></italic>.</p></tp:treatment-sec><ref-list><ref id="B22"><mixed-citation xmlns:xlink="http://www.w3.org/1999/xlink" xlink:type="simple">
          <person-group><name name-style="western"><surname>Ricchiardi</surname><given-names>E</given-names></name></person-group> (<year>2001</year>) <article-title>Taxonomic revision of the genus <italic><tp:taxon-name><tp:taxon-name-part taxon-name-part-type="genus">Oreoderus</tp:taxon-name-part></tp:taxon-name></italic> Burmeister, 1842, with description of eleven new species (<tp:taxon-name><tp:taxon-name-part taxon-name-part-type="order">Coleoptera</tp:taxon-name-part></tp:taxon-name> <tp:taxon-name><tp:taxon-name-part taxon-name-part-type="family">Cetoniidae</tp:taxon-name-part></tp:taxon-name> <tp:taxon-name><tp:taxon-name-part taxon-name-part-type="subfamily">Valginae</tp:taxon-name-part></tp:taxon-name>).</article-title> <source>Annali del Museo Civico di Storia Naturale</source> <volume>93</volume>: <fpage>507</fpage>–<lpage>557</lpage>.</mixed-citation></ref><ref id="B15"><mixed-citation xmlns:xlink="http://www.w3.org/1999/xlink" xlink:type="simple">
          <person-group><name name-style="western"><surname>Ma</surname><given-names>WZ</given-names></name></person-group> (<year>1993</year>) <article-title><tp:taxon-name><tp:taxon-name-part taxon-name-part-type="order">Coleoptera</tp:taxon-name-part></tp:taxon-name>: <tp:taxon-name><tp:taxon-name-part taxon-name-part-type="family">Cetoniidae</tp:taxon-name-part></tp:taxon-name>, <tp:taxon-name><tp:taxon-name-part taxon-name-part-type="family">Trichiidae</tp:taxon-name-part></tp:taxon-name> and <tp:taxon-name><tp:taxon-name-part taxon-name-part-type="family">Valgidae</tp:taxon-name-part></tp:taxon-name>.</article-title> In: <person-group><name name-style="western"><surname>Huang</surname><given-names>CM</given-names></name></person-group> (<role>Ed.</role>) <source>Animals of Longqi Mountain</source>. <publisher-name>Science Press</publisher-name>, <publisher-loc>Beijing</publisher-loc>, <fpage>254</fpage>–<lpage>255</lpage>.</mixed-citation></ref><ref id="B16"><mixed-citation xmlns:xlink="http://www.w3.org/1999/xlink" xlink:type="simple">
          <person-group><name name-style="western"><surname>Ma</surname><given-names>WZ</given-names></name></person-group> (<year>1995</year>) <article-title><tp:taxon-name><tp:taxon-name-part taxon-name-part-type="order">Coleoptera</tp:taxon-name-part></tp:taxon-name>: <tp:taxon-name><tp:taxon-name-part taxon-name-part-type="family">Cetoniidae</tp:taxon-name-part></tp:taxon-name>, <tp:taxon-name><tp:taxon-name-part taxon-name-part-type="family">Trichiidae</tp:taxon-name-part></tp:taxon-name> and <tp:taxon-name><tp:taxon-name-part taxon-name-part-type="family">Valgidae</tp:taxon-name-part></tp:taxon-name>.</article-title> <source>Economic Insect Fauna of China</source> <volume>46</volume>: <fpage>192</fpage>–<lpage>202</lpage>.</mixed-citation></ref></ref-list></tp:taxon-treatment>
