# Supplementary material for: A taxonomy review of Oreoderus Burmeister, 1842 from China with a geometric morphometric evaluation (Coleoptera, Scarabaeidae, Valgini)
Source: Zookeys. 2016 Jan 13;(552):67–89. doi: 10.3897/zookeys.552.6096 (PMC4740850; doi:10.3897/zookeys.552.6096)
Supplement: XML Treatment for Oreoderus brevitarsus [file zookeys.552.6096-treatment2.xml]

<!DOCTYPE tp:taxon-treatment
  PUBLIC "-//TaxonX//DTD Taxonomic Treatment Publishing DTD v0 20100105//EN" "tax-treatment-NSO.dtd">
<tp:taxon-treatment xmlns:tp="http://www.plazi.org/taxpub"><tp:treatment-meta><kwd-group><label>Taxon classification</label><kwd><named-content content-type="kingdom">Animalia</named-content></kwd><kwd><named-content content-type="order">Coleoptera</named-content></kwd><kwd><named-content content-type="family">Scarabaeidae</named-content></kwd></kwd-group><mixed-citation publication-type="journal"><person-group><name><surname>Li</surname><given-names>Sha</given-names></name><name><surname>Ricchiardi</surname><given-names>Enrico</given-names></name><name><surname>Bai</surname><given-names>Ming</given-names></name><name><surname>Yang</surname><given-names>Xingke</given-names></name></person-group><article-title>A taxonomy review of <italic><tp:taxon-name><tp:taxon-name-part taxon-name-part-type="genus">Oreoderus</tp:taxon-name-part></tp:taxon-name></italic> Burmeister, 1842 from China with a geometric morphometric evaluation (<tp:taxon-name><tp:taxon-name-part taxon-name-part-type="order">Coleoptera</tp:taxon-name-part></tp:taxon-name>, <tp:taxon-name><tp:taxon-name-part taxon-name-part-type="family">Scarabaeidae</tp:taxon-name-part></tp:taxon-name>, <tp:taxon-name><tp:taxon-name-part taxon-name-part-type="tribe">Valgini</tp:taxon-name-part></tp:taxon-name>)</article-title><source>Zookeys</source><day>13</day><month>1</month><year>2016</year><volume>2016</volume><issue>552</issue><fpage>67</fpage><lpage>89</lpage><pub-id pub-id-type="doi">10.3897/zookeys.552.6096</pub-id></mixed-citation></tp:treatment-meta><tp:nomenclature><tp:taxon-name>
              <tp:taxon-name-part taxon-name-part-type="genus">Oreoderus</tp:taxon-name-part>
              <tp:taxon-name-part taxon-name-part-type="species">brevitarsus</tp:taxon-name-part>
              <object-id xmlns:xlink="http://www.w3.org/1999/xlink" content-type="zoobank" xlink:type="simple">http://zoobank.org/6A8CE269-C798-4B12-9CF8-90F3DFD6092E</object-id>
            </tp:taxon-name><tp:taxon-authority>Li &amp; Yang</tp:taxon-authority><tp:taxon-status xmlns:xlink="http://www.w3.org/1999/xlink" xlink:type="simple">sp. n.</tp:taxon-status><xref ref-type="fig" rid="F3">Fig. 3A–F</xref></tp:nomenclature><tp:treatment-sec sec-type="type material"><title>Type material examined.</title><p>Holotype ♂, P.R. CHINA, <bold>Zhejiang</bold>, Mt. Gutianshan, G45–G15, 560m, broad-leaved mixed forest, 2009.VIII.2–5, leg. Liu Chongling. Holotype deposited in <abbrev xmlns:xlink="http://www.w3.org/1999/xlink" content-type="institution" xlink:title="Institute of Zoology, Chinese Academy of Sciences, Beijing, China" xlink:type="simple">IZAS</abbrev>. Paratypes: P.R. CHINA, 1♂, <bold>Zhejiang</bold>, Mt. Gutianshan, G24ha-140, 446–715m, Broad-leaved mixed forest, 2009.VII. 5–8, leg. Liu Chongling, (<abbrev xmlns:xlink="http://www.w3.org/1999/xlink" content-type="institution" xlink:title="Institute of Zoology, Chinese Academy of Sciences, Beijing, China" xlink:type="simple">IZAS</abbrev>); 1♀, Zhejiang, Mt. Gutianshan, G24ha-157, 446–715m, broad-leaved mixed forest, 2009.IX. 24–27, leg. Liu Chongling, (<abbrev xmlns:xlink="http://www.w3.org/1999/xlink" content-type="institution" xlink:title="Institute of Zoology, Chinese Academy of Sciences, Beijing, China" xlink:type="simple">IZAS</abbrev>); 1♀, Zhejiang, Mt. Gutianshan, G24ha-83, 446–715m, broad-leaved mixed forest, 2009.VII. 26–29, leg. Liu Chongling, (<abbrev xmlns:xlink="http://www.w3.org/1999/xlink" content-type="institution" xlink:title="Institute of Zoology, Chinese Academy of Sciences, Beijing, China" xlink:type="simple">IZAS</abbrev>); 1♀, Zhejiang, Mt. Gutianshan, G24ha-111, 446–715m, Broad-leaved mixed forest, 2009.VII. 5–8, leg. Liu Chongling, (<abbrev xmlns:xlink="http://www.w3.org/1999/xlink" content-type="institution" xlink:title="Institute of Zoology, Chinese Academy of Sciences, Beijing, China" xlink:type="simple">IZAS</abbrev>); 1♂, Zhejiang, Mt. Gutianshan, 1992.VII.27, leg. Wu Hong, IOZ(E)902215, (<abbrev xmlns:xlink="http://www.w3.org/1999/xlink" content-type="institution" xlink:title="Institute of Zoology, Chinese Academy of Sciences, Beijing, China" xlink:type="simple">IZAS</abbrev>); 1♂, <bold>Fujian</bold>, Zhang???hu (unrecognized name), 1981.VI.19, IOZ(E)902216, (<abbrev xmlns:xlink="http://www.w3.org/1999/xlink" content-type="institution" xlink:title="Institute of Zoology, Chinese Academy of Sciences, Beijing, China" xlink:type="simple">IZAS</abbrev>); 1♂, <bold>Yunnan</bold>, Qiubei, Shupi 1278, Quercus, 1500m, leg. Kui Meihua, 1979.VII.6, IOZ(E)902199, (<abbrev xmlns:xlink="http://www.w3.org/1999/xlink" content-type="institution" xlink:title="Institute of Zoology, Chinese Academy of Sciences, Beijing, China" xlink:type="simple">IZAS</abbrev>); 1♀, Yunnan, Xishuangbanna, Mengzhe, 1200m, 1958.VIII.23, leg. Pu Fuji, IOZ(E)902201, (<abbrev xmlns:xlink="http://www.w3.org/1999/xlink" content-type="institution" xlink:title="Institute of Zoology, Chinese Academy of Sciences, Beijing, China" xlink:type="simple">IZAS</abbrev>); 1♂, Yunnan, Xishuangbanna, Xiaomengyang, 850m, 1958.IX.4, leg. MengXuwu, IOZ(E)90221, (<abbrev xmlns:xlink="http://www.w3.org/1999/xlink" content-type="institution" xlink:title="Institute of Zoology, Chinese Academy of Sciences, Beijing, China" xlink:type="simple">IZAS</abbrev>); 1♂, Yunnan, Yiwu, Banna, Menglun, 650m, 1959.VIII.3, leg. Pu Fuji, IOZ(E)902211, (<abbrev xmlns:xlink="http://www.w3.org/1999/xlink" content-type="institution" xlink:title="Enrico Ricchiardi Collection, Turin, Italy" xlink:type="simple">ERC</abbrev>).</p></tp:treatment-sec><tp:treatment-sec sec-type="material"><title>Additional material examined.</title><p>1♀, P.R. CHINA, <bold>Zhejiang</bold>, Thousand island Lake (<abbrev xmlns:xlink="http://www.w3.org/1999/xlink" content-type="institution" xlink:title="Institute of Applied Entomology, Zhejiang University, Hangzhou, Zhejiang, China" xlink:type="simple">IEZU</abbrev>).</p></tp:treatment-sec><tp:treatment-sec sec-type="Diagnosis"><title>Diagnosis.</title><p>Based on the morphological comparison and <abbrev xmlns:xlink="http://www.w3.org/1999/xlink" xlink:title="principal component analysis" xlink:type="simple">PCA</abbrev> analysis of four characters (see below), this new species is close to <italic><tp:taxon-name><tp:taxon-name-part taxon-name-part-type="genus">Oreoderus</tp:taxon-name-part> <tp:taxon-name-part taxon-name-part-type="species">dasystibialis</tp:taxon-name-part></tp:taxon-name></italic> and <italic><tp:taxon-name><tp:taxon-name-part taxon-name-part-type="genus">Oreoderus</tp:taxon-name-part> <tp:taxon-name-part taxon-name-part-type="species">bidentatus</tp:taxon-name-part></tp:taxon-name></italic>, but differs from <italic><tp:taxon-name><tp:taxon-name-part taxon-name-part-type="genus">Oreoderus</tp:taxon-name-part> <tp:taxon-name-part taxon-name-part-type="species">bidentatus</tp:taxon-name-part></tp:taxon-name></italic> by the shape of the carinae of the pronotum and can be separated from <italic><tp:taxon-name><tp:taxon-name-part taxon-name-part-type="genus">Oreoderus</tp:taxon-name-part> <tp:taxon-name-part taxon-name-part-type="species">dasystibialis</tp:taxon-name-part></tp:taxon-name></italic> by the sharp teeth on the protibia and the absence of a thick brush on meso- and metatibia in the male. Finally, the aedeagi are very distinctive in the three species. The parameres are much slender than the other two species and the outer margin is sinuate. The female <italic><tp:taxon-name><tp:taxon-name-part taxon-name-part-type="genus">Oreoderus</tp:taxon-name-part> <tp:taxon-name-part taxon-name-part-type="species">brevitarsus</tp:taxon-name-part></tp:taxon-name></italic> can be distinguished from <italic><tp:taxon-name><tp:taxon-name-part taxon-name-part-type="genus">Oreoderus</tp:taxon-name-part> <tp:taxon-name-part taxon-name-part-type="species">bidentatus</tp:taxon-name-part></tp:taxon-name></italic> by the short stylus and the presence of a brush on the inner margin of the protibia.</p></tp:treatment-sec><tp:treatment-sec sec-type="Description of the holotype, male"><title>Description of the holotype, male.</title><p>Length 8.2 mm; width 3.9 mm. Color: light brown to brown. <italic>Head</italic>: clypeus anteriorly rounded, lateral margin extended, with erected setae. Frons densely covered with testaceous scales. Ocular canthus short and broad, covered with same scales as clypeus. Antenna with 10 segments, clubs much longer than antennomeres 2–7. <italic>Pronotum</italic>: widest at the base, lateral margins sinuate. Surface covered with oblong lied-down scales. Carinae sharp, highly prominent, ending over 1/2 of the pronotum length; lateral small carinae short, sharp, not reaching the lateral margin of the pronotum. <italic>Scutellum</italic>: triangular, rounded at the apex, covered with shorter oval scales than pronotum. <italic>Elytra</italic>: with rows of punctate lines, covered with similar scales as scutellum. <italic><tp:taxon-name><tp:taxon-name-part taxon-name-part-type="genus">Propygidium</tp:taxon-name-part></tp:taxon-name></italic>: anteriorly glabrous and slightly punctate, posterior densely punctate and covered with scales. Spiracles moderately elevated. <italic>Pygidium</italic>: with thick, lied-down scales and one central scale tuft at the hind margin. <italic>Venter</italic>: coarsely and densely punctate. Visible sternite V smooth and bald in the middle. <!--PageBreak-->Visible sternite V twice longer than sternite IV. <italic>Legs</italic>: slender, femora and tibia covered with testaceous scales except for protibia. Outer margin of mesometatibia covered with more dense scales. Protibia short and bidentate, external teeth sharp. Tarsomeres with short setae. <italic>Parameres</italic>: short, lateral margin sinuate, the apex covered with yellow setae.</p></tp:treatment-sec><tp:treatment-sec sec-type="Description of female"><title>Description of female.</title><p>Length 7.5–10.4 mm; width 3.5–4.7. Pronotum broader than the male one; carinae much shorter, reaching about 1/3 of the disc. <tp:taxon-name><tp:taxon-name-part taxon-name-part-type="genus">Propygidium</tp:taxon-name-part></tp:taxon-name> much longer, and pygidium with a sharp stylus. Visible sternite V much broader. Protibia short and with thick brush in the inner margin; tooth slightly blunt, mesometatibia with same brush on the inner and outer margin.</p></tp:treatment-sec><tp:treatment-sec sec-type="Variability"><title>Variability.</title><p>Male paratypes: length 9.0–9.5 mm; width 4.7–5.1 mm, and very similar to the holotype.</p></tp:treatment-sec><tp:treatment-sec sec-type="Etymology"><title>Etymology.</title><p>The new species is named for the short tarsi of protibia.</p></tp:treatment-sec><tp:treatment-sec sec-type="Distribution"><title>Distribution.</title><p>China: Zhejiang, Fujian, Yunnan.</p><fig id="F3" position="float" orientation="portrait"><label>Figure 3.</label><caption><p>Habitus of <italic><tp:taxon-name><tp:taxon-name-part taxon-name-part-type="genus">Oreoderus</tp:taxon-name-part> <tp:taxon-name-part taxon-name-part-type="species">brevitarsus</tp:taxon-name-part></tp:taxon-name></italic> (holotype). <bold>A</bold> dorsal view <bold>B</bold> pygidium <bold>C</bold> aedeagus. Habitus of <italic><tp:taxon-name><tp:taxon-name-part taxon-name-part-type="genus">Oreoderus</tp:taxon-name-part> <tp:taxon-name-part taxon-name-part-type="species">brevitarsus</tp:taxon-name-part></tp:taxon-name></italic> (female). <bold>D</bold> dorsal view <bold>E</bold> pygidium <bold>F</bold> female genitalia. Scale bars: 1.0 mm.</p></caption><graphic xmlns:xlink="http://www.w3.org/1999/xlink" xlink:href="zookeys-552-067-g003.jpg" position="float" orientation="portrait" xlink:type="simple" id="oo_72963.jpg"/></fig></tp:treatment-sec></tp:taxon-treatment>
