# Supplementary material for: A taxonomy review of Oreoderus Burmeister, 1842 from China with a geometric morphometric evaluation (Coleoptera, Scarabaeidae, Valgini)
Source: Zookeys. 2016 Jan 13;(552):67–89. doi: 10.3897/zookeys.552.6096 (PMC4740850; doi:10.3897/zookeys.552.6096)
Supplement: XML Treatment for Oreoderus dasystibialis [file zookeys.552.6096-treatment3.xml]

<!DOCTYPE tp:taxon-treatment
  PUBLIC "-//TaxonX//DTD Taxonomic Treatment Publishing DTD v0 20100105//EN" "tax-treatment-NSO.dtd">
<tp:taxon-treatment xmlns:tp="http://www.plazi.org/taxpub"><tp:treatment-meta><kwd-group><label>Taxon classification</label><kwd><named-content content-type="kingdom">Animalia</named-content></kwd><kwd><named-content content-type="order">Coleoptera</named-content></kwd><kwd><named-content content-type="family">Scarabaeidae</named-content></kwd></kwd-group><mixed-citation publication-type="journal"><person-group><name><surname>Li</surname><given-names>Sha</given-names></name><name><surname>Ricchiardi</surname><given-names>Enrico</given-names></name><name><surname>Bai</surname><given-names>Ming</given-names></name><name><surname>Yang</surname><given-names>Xingke</given-names></name></person-group><article-title>A taxonomy review of <italic><tp:taxon-name><tp:taxon-name-part taxon-name-part-type="genus">Oreoderus</tp:taxon-name-part></tp:taxon-name></italic> Burmeister, 1842 from China with a geometric morphometric evaluation (<tp:taxon-name><tp:taxon-name-part taxon-name-part-type="order">Coleoptera</tp:taxon-name-part></tp:taxon-name>, <tp:taxon-name><tp:taxon-name-part taxon-name-part-type="family">Scarabaeidae</tp:taxon-name-part></tp:taxon-name>, <tp:taxon-name><tp:taxon-name-part taxon-name-part-type="tribe">Valgini</tp:taxon-name-part></tp:taxon-name>)</article-title><source>Zookeys</source><day>13</day><month>1</month><year>2016</year><volume>2016</volume><issue>552</issue><fpage>67</fpage><lpage>89</lpage><pub-id pub-id-type="doi">10.3897/zookeys.552.6096</pub-id></mixed-citation></tp:treatment-meta><tp:nomenclature><tp:taxon-name>
              <tp:taxon-name-part taxon-name-part-type="genus">Oreoderus</tp:taxon-name-part>
              <tp:taxon-name-part taxon-name-part-type="species">dasystibialis</tp:taxon-name-part>
              <object-id xmlns:xlink="http://www.w3.org/1999/xlink" content-type="zoobank" xlink:type="simple">http://zoobank.org/EC995BA6-62C2-41A2-9BFA-64C94A25478D</object-id>
            </tp:taxon-name><tp:taxon-authority>Li &amp; Yang</tp:taxon-authority><tp:taxon-status xmlns:xlink="http://www.w3.org/1999/xlink" xlink:type="simple">sp. n.</tp:taxon-status><xref ref-type="fig" rid="F4">Fig. 4A–C</xref><!--PageBreak--></tp:nomenclature><tp:treatment-sec sec-type="type material"><title>Type material examined.</title><p>Holotype, ♂, P.R. CHINA, <bold>Hainan</bold>, Mt. Jiangfengling, Heiling, 1982.VII.10, leg. Hua Lizhong, Sun Yat-sen University/100/IOZ(E)1658787. Holotype deposited in <abbrev xmlns:xlink="http://www.w3.org/1999/xlink" content-type="institution" xlink:title="Institute of Zoology, Chinese Academy of Sciences, Beijing, China" xlink:type="simple">IZAS</abbrev>. Paratypes: P.R. CHINA: 1♂, Hainan, Mt. Jiangfengling, Wufenqu, 1981.VI.29, leg. Wang (26), Sun Yat-sen University/99/IOZ(E)1658786, (<abbrev xmlns:xlink="http://www.w3.org/1999/xlink" content-type="institution" xlink:title="Institute of Zoology, Chinese Academy of Sciences, Beijing, China" xlink:type="simple">IZAS</abbrev>); 1♂, Hainan, Kwangtung, 1934.IX.1, leg. He Chi, Fan Inst. Biol Peiping/ IOZ(E)902260, (<abbrev xmlns:xlink="http://www.w3.org/1999/xlink" content-type="institution" xlink:title="Enrico Ricchiardi Collection, Turin, Italy" xlink:type="simple">ERC</abbrev>).</p></tp:treatment-sec><tp:treatment-sec sec-type="Diagnosis"><title>Diagnosis.</title><p>based on the morphological comparison and <abbrev xmlns:xlink="http://www.w3.org/1999/xlink" xlink:title="principal component analysis" xlink:type="simple">PCA</abbrev> analysis of four characters (see below), this new species is close to <italic><tp:taxon-name><tp:taxon-name-part taxon-name-part-type="genus">Oreoderus</tp:taxon-name-part> <tp:taxon-name-part taxon-name-part-type="species">brevitarsus</tp:taxon-name-part></tp:taxon-name></italic> and <italic><tp:taxon-name><tp:taxon-name-part taxon-name-part-type="genus">Oreoderus</tp:taxon-name-part> <tp:taxon-name-part taxon-name-part-type="species">bidentatus</tp:taxon-name-part></tp:taxon-name></italic>, but differs from <italic><tp:taxon-name><tp:taxon-name-part taxon-name-part-type="genus">Oreoderus</tp:taxon-name-part> <tp:taxon-name-part taxon-name-part-type="species">bidentatus</tp:taxon-name-part></tp:taxon-name></italic> by the smaller lateral carinae of the pronotum and can be separated from <italic><tp:taxon-name><tp:taxon-name-part taxon-name-part-type="genus">Oreoderus</tp:taxon-name-part> <tp:taxon-name-part taxon-name-part-type="species">brevitarsus</tp:taxon-name-part></tp:taxon-name></italic> by the blunt teeth on protibia and the appearance of a thick brush on meso- and metatibia in the male. The aedeagi are very distinctive among these three species. The apex of the parameres in the new species is much wider than in the other two.</p></tp:treatment-sec><tp:treatment-sec sec-type="Description of the holotype, male"><title>Description of the holotype, male.</title><p>length 8.5 mm; Width 4.3 mm. Color: light brown to brown. <italic>Head</italic>: clypeus short, anteriorly straight, with erected setae. Frons densely punctate, covered with testaceous scales. Ocular canthus short, covered with same scales. Antenna with 10 segments, clubs much longer than antennomeres 2–7. <italic>Pronotum</italic>: widest at the base, lateral margins sinuate. Surface densely punctate, covered with thick testaceous scales. Carinae sharp, highly prominent, ending at 2/3 of the pronotum length; lateral small carinae long, sharp, reaching the lateral margins of the pronotum. <italic>Scutellum</italic>: triangular, rounded at the apex, covered with testaceous scales. <italic>Elytra</italic>: with rows of punctate line, covered with same scales as scutellum. <italic><tp:taxon-name><tp:taxon-name-part taxon-name-part-type="genus">Propygidium</tp:taxon-name-part></tp:taxon-name></italic>: covered with lied down scales. Spiracles moderately elevated. <italic>Pygidium</italic>: triangular form, coarsely punctate, covered with thick lied down oval scales. <italic>Venter</italic>: coarsely <!--PageBreak-->and densely punctate with each point bearing a testaceous scale. A longitudinal groove is visible in the middle of visible sternites I–IV; visible sternite V longer twice than the sternite IV. <italic>Legs</italic>: slender, covered with testaceous scales except protibia. Protibia extended, bidentate, teeth blunt. Meso- and metatibia with thick brush on the outer margins. Tarsomeres with short setae. <italic>Parameres</italic>: relatively longer and much broader, the apex is the widest part.</p></tp:treatment-sec><tp:treatment-sec sec-type="Female"><title>Female.</title><p>unknown.</p></tp:treatment-sec><tp:treatment-sec sec-type="Variability"><title>Variability.</title><p>paratypes length 7.5–7.7 mm; width 3.8–4.2 mm, and very similar to the holotype.</p></tp:treatment-sec><tp:treatment-sec sec-type="Etymology"><title>Etymology.</title><p>the new species is named according to its thick brush on meso- and metatibia.</p></tp:treatment-sec><tp:treatment-sec sec-type="Distribution"><title>Distribution.</title><p>China: Hainan.</p></tp:treatment-sec><tp:treatment-sec sec-type="Remarks"><title>Remarks.</title><p>only three males were collected in Hainan Island, two of them on Mt. Jianfengling.</p><fig id="F4" position="float" orientation="portrait"><label>Figure 4.</label><caption><p>Habitus of <italic><tp:taxon-name><tp:taxon-name-part taxon-name-part-type="genus">Oreoderus</tp:taxon-name-part> <tp:taxon-name-part taxon-name-part-type="species">dasystibialis</tp:taxon-name-part></tp:taxon-name></italic> (holotype). <bold>A</bold> dorsal view <bold>B</bold> pygidium <bold>C</bold> aedeagus. Scale bars: 1.0 mm.</p></caption><graphic xmlns:xlink="http://www.w3.org/1999/xlink" xlink:href="zookeys-552-067-g004.jpg" position="float" orientation="portrait" xlink:type="simple" id="oo_72964.jpg"/></fig></tp:treatment-sec></tp:taxon-treatment>
