# Supplementary material for: A taxonomy review of Oreoderus Burmeister, 1842 from China with a geometric morphometric evaluation (Coleoptera, Scarabaeidae, Valgini)
Source: Zookeys. 2016 Jan 13;(552):67–89. doi: 10.3897/zookeys.552.6096 (PMC4740850; doi:10.3897/zookeys.552.6096)
Supplement: XML Treatment for Oreoderus oblongus [file zookeys.552.6096-treatment4.xml]

<!DOCTYPE tp:taxon-treatment
  PUBLIC "-//TaxonX//DTD Taxonomic Treatment Publishing DTD v0 20100105//EN" "tax-treatment-NSO.dtd">
<tp:taxon-treatment xmlns:tp="http://www.plazi.org/taxpub"><tp:treatment-meta><kwd-group><label>Taxon classification</label><kwd><named-content content-type="kingdom">Animalia</named-content></kwd><kwd><named-content content-type="order">Coleoptera</named-content></kwd><kwd><named-content content-type="family">Scarabaeidae</named-content></kwd></kwd-group><mixed-citation publication-type="journal"><person-group><name><surname>Li</surname><given-names>Sha</given-names></name><name><surname>Ricchiardi</surname><given-names>Enrico</given-names></name><name><surname>Bai</surname><given-names>Ming</given-names></name><name><surname>Yang</surname><given-names>Xingke</given-names></name></person-group><article-title>A taxonomy review of <italic><tp:taxon-name><tp:taxon-name-part taxon-name-part-type="genus">Oreoderus</tp:taxon-name-part></tp:taxon-name></italic> Burmeister, 1842 from China with a geometric morphometric evaluation (<tp:taxon-name><tp:taxon-name-part taxon-name-part-type="order">Coleoptera</tp:taxon-name-part></tp:taxon-name>, <tp:taxon-name><tp:taxon-name-part taxon-name-part-type="family">Scarabaeidae</tp:taxon-name-part></tp:taxon-name>, <tp:taxon-name><tp:taxon-name-part taxon-name-part-type="tribe">Valgini</tp:taxon-name-part></tp:taxon-name>)</article-title><source>Zookeys</source><day>13</day><month>1</month><year>2016</year><volume>2016</volume><issue>552</issue><fpage>67</fpage><lpage>89</lpage><pub-id pub-id-type="doi">10.3897/zookeys.552.6096</pub-id></mixed-citation></tp:treatment-meta><tp:nomenclature><tp:taxon-name>
              <tp:taxon-name-part taxon-name-part-type="genus">Oreoderus</tp:taxon-name-part>
              <tp:taxon-name-part taxon-name-part-type="species">oblongus</tp:taxon-name-part>
              <object-id xmlns:xlink="http://www.w3.org/1999/xlink" content-type="zoobank" xlink:type="simple">http://zoobank.org/6CDA60F6-63CC-4720-80A6-57AE6B9F04E9</object-id>
            </tp:taxon-name><tp:taxon-authority>Li &amp; Yang</tp:taxon-authority><tp:taxon-status xmlns:xlink="http://www.w3.org/1999/xlink" xlink:type="simple">sp. n.</tp:taxon-status><xref ref-type="fig" rid="F5">Fig. 5A–F</xref></tp:nomenclature><tp:treatment-sec sec-type="type material"><title>Type material examined.</title><p>Holotype, ♂, P.R. CHINA, <bold>Yunnan</bold>, Xishuangbanna, Jinghong, 650m, 1958.VIII.12, leg. Meng Xuwu, IOZ(E)902189. Holotype deposited in <abbrev xmlns:xlink="http://www.w3.org/1999/xlink" content-type="institution" xlink:title="Institute of Zoology, Chinese Academy of Sciences, Beijing, China" xlink:type="simple">IZAS</abbrev>. Paratypes: P.R. CHINA: 1♂, Yunnan, Xishuangbanna, Xiaomengyang, 850m, 1958.VIII.19, leg. Zhang Yiran, IOZ(E)902182, (<abbrev xmlns:xlink="http://www.w3.org/1999/xlink" content-type="institution" xlink:title="Institute of Zoology, Chinese Academy of Sciences, Beijing, China" xlink:type="simple">IZAS</abbrev>); 1♂, Yunnan, Xishuangbanna, Xiaomengyang, 850m, 1958.VIII.20, leg. Pu Fuji, IOZ(E)902183, (<abbrev xmlns:xlink="http://www.w3.org/1999/xlink" content-type="institution" xlink:title="Institute of Zoology, Chinese Academy of Sciences, Beijing, China" xlink:type="simple">IZAS</abbrev>); 1♂, Yunnan, Xishuangbanna, Xiaomengyang, 850m, 1958.IX.2, leg. Zheng Leyi, IOZ(E)902185, (<abbrev xmlns:xlink="http://www.w3.org/1999/xlink" content-type="institution" xlink:title="Institute of Zoology, Chinese Academy of Sciences, Beijing, China" xlink:type="simple">IZAS</abbrev>); 1♂, Yunnan, Xishuangbanna, Jinghong, 650m, 1958.VIII.26, leg. Meng Xuwu, IOZ(E)902186, (<abbrev xmlns:xlink="http://www.w3.org/1999/xlink" content-type="institution" xlink:title="Institute of Zoology, Chinese Academy of Sciences, Beijing, China" xlink:type="simple">IZAS</abbrev>); 1♂, Yunnan, Xishuangbanna, Jinghong, 650m, 1958.VII.15, leg. Meng Xuwu, IOZ(E)902188, (<abbrev xmlns:xlink="http://www.w3.org/1999/xlink" content-type="institution" xlink:title="Institute of Zoology, Chinese Academy of Sciences, Beijing, China" xlink:type="simple">IZAS</abbrev>); 1♂, Yunnan, Xishuangbanna, Menglun, 580m, 1993.IX.10, leg. Xu Huanli, IOZ(E)902204, (<abbrev xmlns:xlink="http://www.w3.org/1999/xlink" content-type="institution" xlink:title="Institute of Zoology, Chinese Academy of Sciences, Beijing, China" xlink:type="simple">IZAS</abbrev>); 1♂, Yunnan, Xishuangbanna, Menglun, 600m, 1993.IX.9, leg. Yang Longlong, IOZ(E)902205, (<abbrev xmlns:xlink="http://www.w3.org/1999/xlink" content-type="institution" xlink:title="Institute of Zoology, Chinese Academy of Sciences, Beijing, China" xlink:type="simple">IZAS</abbrev>); 1♂, Yunnan, Xishuangbanna, Jinghong, 650m, 1958.VII.27, leg. Meng Xuwu, IOZ(E)902208, (<abbrev xmlns:xlink="http://www.w3.org/1999/xlink" content-type="institution" xlink:title="Enrico Ricchiardi Collection, Turin, Italy" xlink:type="simple">ERC</abbrev>); 1♀, Yunnan, Xishuangbanna, Xiaomengyang, 850m, 1957.X.20, leg. Pu Fuji, IOZ(E)902223, (<abbrev xmlns:xlink="http://www.w3.org/1999/xlink" content-type="institution" xlink:title="Institute of Zoology, Chinese Academy of Sciences, Beijing, China" xlink:type="simple">IZAS</abbrev>).</p></tp:treatment-sec><tp:treatment-sec sec-type="Diagnosis"><title>Diagnosis.</title><p>Based on the morphological comparison and <abbrev xmlns:xlink="http://www.w3.org/1999/xlink" xlink:title="principal component analysis" xlink:type="simple">PCA</abbrev> analysis of four characters (see below), this new species is close to <italic><tp:taxon-name><tp:taxon-name-part taxon-name-part-type="genus">Oreoderus</tp:taxon-name-part> <tp:taxon-name-part taxon-name-part-type="species">maculipennis</tp:taxon-name-part></tp:taxon-name></italic>, but lacks a spine on the outer margin of meso- and metatibia and elytra without white patch scales in the new species. The parameres are very short in <italic><tp:taxon-name><tp:taxon-name-part taxon-name-part-type="genus">Oreoderus</tp:taxon-name-part> <tp:taxon-name-part taxon-name-part-type="species">oblongus</tp:taxon-name-part></tp:taxon-name></italic>.</p></tp:treatment-sec><tp:treatment-sec sec-type="Description of the holotype, male"><title>Description of the holotype, male.</title><p>Length 8.4 mm; width 4.0 mm. Color: light brown to brown. <italic>Head</italic>: clypeus anteriorly rounded, with erect setae on the anterior margin. Frons covered with testaceous scales. Ocular canthus short, covered with same scales. Antenna with 10 segments, clubs not much longer than antennomeres 2–7. <italic>Pronotum</italic>: widest at base, lateral margins sinuate. Surface densely punctate, covered with lied down scales. Carinae sharp, highly prominent, ending around 2/3 of the <!--PageBreak-->pronotum length; Lateral small carinae short, sharp, not joining the lateral margin of the pronotum. <italic>Scutellum</italic>: triangular, rounded at the apex, covered with testaceous scales. <italic>Elytra</italic>: with rows of punctate line, densely covered with oval scales. <italic><tp:taxon-name><tp:taxon-name-part taxon-name-part-type="genus">Propygidium</tp:taxon-name-part></tp:taxon-name></italic>: broad, punctate, covered with lied down scales. Spiracles moderately elevated. <italic>Pygidium</italic>: triangular, punctuation rounded, with thick lied down scales. <italic>Venter</italic>: coarsely and densely punctate with testaceous scales. Visible sternite V twice longer than sternite IV. <italic>Legs</italic>: slender, covered with oval scales except for protibia. Protibia tridentate; the third tooth small, far from the first two teeth. Meso- and metatibia covered with only sparse scales. Tarsomeres with short setae. <italic>Parameres</italic>: perpendicular to phallobase, the apex is sharp.</p></tp:treatment-sec><tp:treatment-sec sec-type="Description of female"><title>Description of female.</title><p>Length 9.7 mm; width 4.5 mm. Pronotum a little broader than the male; carinae slightly shorter. <tp:taxon-name><tp:taxon-name-part taxon-name-part-type="genus">Propygidium</tp:taxon-name-part></tp:taxon-name> much longer, and pygidium more highly prominent. Visible sternite V much broader. External tooth of protibia apparently blunt. Tarsomeres more robust.</p></tp:treatment-sec><tp:treatment-sec sec-type="Variability"><title>Variability.</title><p>paratypes length 7.0–9.2 mm; width 3.7–4.3 mm, and very similar to the holotype.</p></tp:treatment-sec><tp:treatment-sec sec-type="Etymology"><title>Etymology.</title><p>the new species is named for the oblong shape of the body.</p></tp:treatment-sec><tp:treatment-sec sec-type="Distribution"><title>Distribution.</title><p>China: Yunnan.</p><fig id="F5" position="float" orientation="portrait"><label>Figure 5.</label><caption><p>Habitus of <italic><tp:taxon-name><tp:taxon-name-part taxon-name-part-type="genus">Oreoderus</tp:taxon-name-part> <tp:taxon-name-part taxon-name-part-type="species">oblongus</tp:taxon-name-part></tp:taxon-name></italic> (holotype). <bold>A</bold> dorsal view <bold>B</bold> pygidium <bold>C</bold> aedeagus. Habitus of <italic><tp:taxon-name><tp:taxon-name-part taxon-name-part-type="genus">Oreoderus</tp:taxon-name-part> <tp:taxon-name-part taxon-name-part-type="species">oblongus</tp:taxon-name-part></tp:taxon-name></italic> (female). <bold>D</bold> dorsal view <bold>E</bold> pygidium <bold>F</bold> female genitalia. Scale bars: 1.0 mm.</p></caption><graphic xmlns:xlink="http://www.w3.org/1999/xlink" xlink:href="zookeys-552-067-g005.jpg" position="float" orientation="portrait" xlink:type="simple" id="oo_72965.jpg"/></fig></tp:treatment-sec></tp:taxon-treatment>
