# Supplementary material for: A taxonomy review of Oreoderus Burmeister, 1842 from China with a geometric morphometric evaluation (Coleoptera, Scarabaeidae, Valgini)
Source: Zookeys. 2016 Jan 13;(552):67–89. doi: 10.3897/zookeys.552.6096 (PMC4740850; doi:10.3897/zookeys.552.6096)
Supplement: XML Treatment for Oreoderus coomani [file zookeys.552.6096-treatment5.xml]

<!DOCTYPE tp:taxon-treatment
  PUBLIC "-//TaxonX//DTD Taxonomic Treatment Publishing DTD v0 20100105//EN" "tax-treatment-NSO.dtd">
<tp:taxon-treatment xmlns:tp="http://www.plazi.org/taxpub"><tp:treatment-meta><kwd-group><label>Taxon classification</label><kwd><named-content content-type="kingdom">Animalia</named-content></kwd><kwd><named-content content-type="order">Coleoptera</named-content></kwd><kwd><named-content content-type="family">Scarabaeidae</named-content></kwd></kwd-group><mixed-citation publication-type="journal"><person-group><name><surname>Li</surname><given-names>Sha</given-names></name><name><surname>Ricchiardi</surname><given-names>Enrico</given-names></name><name><surname>Bai</surname><given-names>Ming</given-names></name><name><surname>Yang</surname><given-names>Xingke</given-names></name></person-group><article-title>A taxonomy review of <italic><tp:taxon-name><tp:taxon-name-part taxon-name-part-type="genus">Oreoderus</tp:taxon-name-part></tp:taxon-name></italic> Burmeister, 1842 from China with a geometric morphometric evaluation (<tp:taxon-name><tp:taxon-name-part taxon-name-part-type="order">Coleoptera</tp:taxon-name-part></tp:taxon-name>, <tp:taxon-name><tp:taxon-name-part taxon-name-part-type="family">Scarabaeidae</tp:taxon-name-part></tp:taxon-name>, <tp:taxon-name><tp:taxon-name-part taxon-name-part-type="tribe">Valgini</tp:taxon-name-part></tp:taxon-name>)</article-title><source>Zookeys</source><day>13</day><month>1</month><year>2016</year><volume>2016</volume><issue>552</issue><fpage>67</fpage><lpage>89</lpage><pub-id pub-id-type="doi">10.3897/zookeys.552.6096</pub-id></mixed-citation></tp:treatment-meta><tp:nomenclature><tp:taxon-name>
              <tp:taxon-name-part taxon-name-part-type="genus">Oreoderus</tp:taxon-name-part>
              <tp:taxon-name-part taxon-name-part-type="species">coomani</tp:taxon-name-part>
            </tp:taxon-name><tp:taxon-authority>Paulian, 1961</tp:taxon-authority><tp:nomenclature-citation-list><tp:nomenclature-citation><tp:taxon-name>
                  <tp:taxon-name-part taxon-name-part-type="genus">Oreoderus</tp:taxon-name-part> <tp:taxon-name-part taxon-name-part-type="species">coomani</tp:taxon-name-part></tp:taxon-name><comment> Paulian, 1961: 31.</comment></tp:nomenclature-citation></tp:nomenclature-citation-list></tp:nomenclature><tp:treatment-sec sec-type="type material"><title>Type material examined.</title><p>Lectotype (designated by Ricchiardi, 2001), ♂, Tonkin, Hoa-Binh, A. de Cooman, (<named-content xmlns:xlink="http://www.w3.org/1999/xlink" content-type="dwc:institutional_code" xlink:type="simple">MNHN</named-content>).</p></tp:treatment-sec><tp:treatment-sec sec-type="material"><title>Additional material examined.</title><p>P.R. CHINA: 1♂, <bold>Yunnan</bold>, Xihuangbanna, Xiaomengyang, 850m, 1957.X.20, leg. ZangLingchao, IOZ(E)902180; 1♂, Yunnan, Xihuangbanna, Menglun, 600m, 1993.IX.11, Mt. Shihuishan, leg. Yang Longlong, IOZ(E)902190; 1♂, Yunnan, Xihuangbanna, Menghai, 1100m, 1957.VIII.15, leg. Wang Shuyong, IOZ(E)902191; 1♂, Yunnan, Xihuangbanna, Menga, 1050–1080m, 1958.VIII.12, leg. Wang Shuyong, IOZ(E)902192; 1♂, Yunnan, Xihuangbanna, Menga, 1050–1080m, 1958.VIII.7, leg. Pu Fuji, IOZ(E)902193; 1♂, Yunnan, Xihuangbanna, Menga, 1050–1080m, 1958.VIII.20, leg. Pu Fuji, IOZ(E)902194; 1♂, Yunnan, Xihuangbanna, Menga, 1050–1080m, 1958.VIII.19, leg. Wang Shuyong, IOZ(E)902195; 1♂, Yunnan, Xihuangbanna, Menga, 1050–1080m, 1958.VIII.10, leg. Wang Shuyong, IOZ(E)902196; 1♂, Yunnan, Xihuangbanna, Xiaomengyang, 850m, 1957.X.26, leg. Wang Shuyong, IOZ(E)902197; 1♂, Yunnan, Malipo, 1958.VII.21, (<abbrev xmlns:xlink="http://www.w3.org/1999/xlink" content-type="institution" xlink:title="Institute of Zoology, Chinese Academy of Sciences, Beijing, China" xlink:type="simple">IZAS</abbrev>).</p></tp:treatment-sec><tp:treatment-sec sec-type="Distribution"><title>Distribution.</title><p>China: Yunnan; Vietnam and Laos.</p></tp:treatment-sec><tp:treatment-sec sec-type="Remarks"><title>Remarks.</title><p>This species was previously known from Vietnam and Laos. This is the first record for Yunnan, China.</p><!--PageBreak--></tp:treatment-sec></tp:taxon-treatment>
