# Supplementary material for: A taxonomy review of Oreoderus Burmeister, 1842 from China with a geometric morphometric evaluation (Coleoptera, Scarabaeidae, Valgini)
Source: Zookeys. 2016 Jan 13;(552):67–89. doi: 10.3897/zookeys.552.6096 (PMC4740850; doi:10.3897/zookeys.552.6096)
Supplement: XML Treatment for Oreoderus arrowi [file zookeys.552.6096-treatment6.xml]

<!DOCTYPE tp:taxon-treatment
  PUBLIC "-//TaxonX//DTD Taxonomic Treatment Publishing DTD v0 20100105//EN" "tax-treatment-NSO.dtd">
<tp:taxon-treatment xmlns:tp="http://www.plazi.org/taxpub"><tp:treatment-meta><kwd-group><label>Taxon classification</label><kwd><named-content content-type="kingdom">Animalia</named-content></kwd><kwd><named-content content-type="order">Coleoptera</named-content></kwd><kwd><named-content content-type="family">Scarabaeidae</named-content></kwd></kwd-group><mixed-citation publication-type="journal"><person-group><name><surname>Li</surname><given-names>Sha</given-names></name><name><surname>Ricchiardi</surname><given-names>Enrico</given-names></name><name><surname>Bai</surname><given-names>Ming</given-names></name><name><surname>Yang</surname><given-names>Xingke</given-names></name></person-group><article-title>A taxonomy review of <italic><tp:taxon-name><tp:taxon-name-part taxon-name-part-type="genus">Oreoderus</tp:taxon-name-part></tp:taxon-name></italic> Burmeister, 1842 from China with a geometric morphometric evaluation (<tp:taxon-name><tp:taxon-name-part taxon-name-part-type="order">Coleoptera</tp:taxon-name-part></tp:taxon-name>, <tp:taxon-name><tp:taxon-name-part taxon-name-part-type="family">Scarabaeidae</tp:taxon-name-part></tp:taxon-name>, <tp:taxon-name><tp:taxon-name-part taxon-name-part-type="tribe">Valgini</tp:taxon-name-part></tp:taxon-name>)</article-title><source>Zookeys</source><day>13</day><month>1</month><year>2016</year><volume>2016</volume><issue>552</issue><fpage>67</fpage><lpage>89</lpage><pub-id pub-id-type="doi">10.3897/zookeys.552.6096</pub-id></mixed-citation></tp:treatment-meta><tp:nomenclature><tp:taxon-name>
              <tp:taxon-name-part taxon-name-part-type="genus">Oreoderus</tp:taxon-name-part>
              <tp:taxon-name-part taxon-name-part-type="species">arrowi</tp:taxon-name-part>
            </tp:taxon-name><tp:taxon-authority>Ricchiardi, 2001</tp:taxon-authority><xref ref-type="fig" rid="F6">Fig. 6A–C</xref><!--PageBreak--><tp:nomenclature-citation-list><tp:nomenclature-citation><tp:taxon-name>
                  <tp:taxon-name-part taxon-name-part-type="genus">Oreoderus</tp:taxon-name-part> <tp:taxon-name-part taxon-name-part-type="species">arrowi</tp:taxon-name-part></tp:taxon-name><comment> Ricchiardi, 2001: 521.</comment></tp:nomenclature-citation></tp:nomenclature-citation-list></tp:nomenclature><tp:treatment-sec sec-type="type material"><title>Type material examined.</title><p>Holotype, ♂, S. China, 10–14.VII.1990, Jinghong, Prov., Yunnan, leg. S. Bečvář, (<named-content xmlns:xlink="http://www.w3.org/1999/xlink" content-type="dwc:institutional_code" xlink:type="simple">MCSN</named-content>).</p></tp:treatment-sec><tp:treatment-sec sec-type="material"><title>Additional material examined.</title><p>P.R. CHINA: 1♂, <bold>Yunnan</bold>, Xihuangbanna, Jinghong, 650m, 1958.VII.7, leg. MengXuwu, IOZ(E)902175; 1♂, Yunnan, Xihuangbanna, Damenglong, 650m, 1958.VII.11, leg. ZhengLeyi, IOZ(E)902176; 1♂, Yunnan, Xihuangbanna, Damenglong, 650m, 1958.VII.11, leg. ZhengLeyi, IOZ(E)902177; 1♂, Yunnan, Xihuangbanna, Mengzhe, 870m, 1958.IX.7, leg. Wang Shuyong, IOZ(E)902178; 1♂, Yunnan, Xihuangbanna, Xiaomengyang, 850m, 1958.IX.2, leg. MengXuwu, IOZ(E)902179; 1♂, Yunnan, Xihuangbanna, Xiaomengyang, 1400m, 1957.X.4, leg. Wang Shuyong, IOZ(E)902187; 1♀, Yunnan, Naban River Nature Reserve, Mengsong, Danuoyou, 2007.XII.14, 770m, Danuoyou IV A, 14.XII.2007, leg. A. Weigel, 22.20699°N, 100.63761°E (trap), leg. A. Weigel, IOZ(E)1945434, (<abbrev xmlns:xlink="http://www.w3.org/1999/xlink" content-type="institution" xlink:title="Institute of Zoology, Chinese Academy of Sciences, Beijing, China" xlink:type="simple">IZAS</abbrev>).</p></tp:treatment-sec><tp:treatment-sec sec-type="Description of female"><title>Description of female.</title><p>Length 8.4 mm; width 2.8mm. Color: light brown to brown. <italic>Head</italic>: clypeus anteriorly rounded, sharp in the apex, with erected setae. Frons covered with testaceous scales. Ocular canthus short and broad, covered with same scales. Antenna with 10 segments, club much longer than antennomeres 2–7. <italic>Pronotum</italic>: widest at base, lateral margin sinuate. Surface densely punctate, covered with testaceous scales. Carinae and lateral carinae sharp, highly prominent, ending before middle of pronotum. <italic>Scutellum</italic>: triangular, rounded at apex, covered with testaceous scales. <italic>Elytra</italic>: coarsely punctate, covered with testaceous scales. <italic><tp:taxon-name><tp:taxon-name-part taxon-name-part-type="genus">Propygidium</tp:taxon-name-part></tp:taxon-name></italic>: apparently longer than in male, hind margin rounded. Propygidial spiracles moderately el<!--PageBreak-->evated. <italic>Pygidium</italic>: narrower than in male, with thick lied down scales. <italic>Venter</italic>: coarsely and densely punctate with testaceous scale. Sternite V twice longer than Sternite IV; Sternite VI much narrower than male. <italic>Legs</italic>: slender, covered with testaceous scales except protibia. Protibia tridentate, tooth blunter than in male; meso- and metatibia with a spine on the outer margin. Tarsomeres much shorter than in male, covered with short setae.</p></tp:treatment-sec><tp:treatment-sec sec-type="Distribution"><title>Distribution.</title><p>China: Yunnan.</p><fig id="F6" position="float" orientation="portrait"><label>Figure 6.</label><caption><p>Habitus of <italic><tp:taxon-name><tp:taxon-name-part taxon-name-part-type="genus">Oreoderus</tp:taxon-name-part> <tp:taxon-name-part taxon-name-part-type="species">arrowi</tp:taxon-name-part></tp:taxon-name></italic> (female). <bold>A</bold> dorsal view <bold>B</bold> pygidium <bold>C</bold> female genitalia. Scale bars: 1.0 mm.</p></caption><graphic xmlns:xlink="http://www.w3.org/1999/xlink" xlink:href="zookeys-552-067-g006.jpg" position="float" orientation="portrait" xlink:type="simple" id="oo_72966.jpg"/></fig></tp:treatment-sec></tp:taxon-treatment>
