# Supplementary material for: A taxonomy review of Oreoderus Burmeister, 1842 from China with a geometric morphometric evaluation (Coleoptera, Scarabaeidae, Valgini)
Source: Zookeys. 2016 Jan 13;(552):67–89. doi: 10.3897/zookeys.552.6096 (PMC4740850; doi:10.3897/zookeys.552.6096)
Supplement: XML Treatment for Oreoderus bidentatus [file zookeys.552.6096-treatment7.xml]

<!DOCTYPE tp:taxon-treatment
  PUBLIC "-//TaxonX//DTD Taxonomic Treatment Publishing DTD v0 20100105//EN" "tax-treatment-NSO.dtd">
<tp:taxon-treatment xmlns:tp="http://www.plazi.org/taxpub"><tp:treatment-meta><kwd-group><label>Taxon classification</label><kwd><named-content content-type="kingdom">Animalia</named-content></kwd><kwd><named-content content-type="order">Coleoptera</named-content></kwd><kwd><named-content content-type="family">Scarabaeidae</named-content></kwd></kwd-group><mixed-citation publication-type="journal"><person-group><name><surname>Li</surname><given-names>Sha</given-names></name><name><surname>Ricchiardi</surname><given-names>Enrico</given-names></name><name><surname>Bai</surname><given-names>Ming</given-names></name><name><surname>Yang</surname><given-names>Xingke</given-names></name></person-group><article-title>A taxonomy review of <italic><tp:taxon-name><tp:taxon-name-part taxon-name-part-type="genus">Oreoderus</tp:taxon-name-part></tp:taxon-name></italic> Burmeister, 1842 from China with a geometric morphometric evaluation (<tp:taxon-name><tp:taxon-name-part taxon-name-part-type="order">Coleoptera</tp:taxon-name-part></tp:taxon-name>, <tp:taxon-name><tp:taxon-name-part taxon-name-part-type="family">Scarabaeidae</tp:taxon-name-part></tp:taxon-name>, <tp:taxon-name><tp:taxon-name-part taxon-name-part-type="tribe">Valgini</tp:taxon-name-part></tp:taxon-name>)</article-title><source>Zookeys</source><day>13</day><month>1</month><year>2016</year><volume>2016</volume><issue>552</issue><fpage>67</fpage><lpage>89</lpage><pub-id pub-id-type="doi">10.3897/zookeys.552.6096</pub-id></mixed-citation></tp:treatment-meta><tp:nomenclature><tp:taxon-name>
              <tp:taxon-name-part taxon-name-part-type="genus">Oreoderus</tp:taxon-name-part>
              <tp:taxon-name-part taxon-name-part-type="species">bidentatus</tp:taxon-name-part>
            </tp:taxon-name><tp:taxon-authority>Ricchiardi, 2001</tp:taxon-authority><tp:nomenclature-citation-list><tp:nomenclature-citation><tp:taxon-name>
                  <tp:taxon-name-part taxon-name-part-type="genus">Oreoderus</tp:taxon-name-part> <tp:taxon-name-part taxon-name-part-type="species">bidentatus</tp:taxon-name-part></tp:taxon-name><comment> Ricchiardi, 2001: 526.</comment></tp:nomenclature-citation></tp:nomenclature-citation-list></tp:nomenclature><tp:treatment-sec sec-type="type material"><title>Type material examined.</title><p>Holotype, ♂, India, Meghalaya, Kashia Hills. Paratype, 1♀, Yunnan, Bao Shan, 1700 m, 1993.V.1–3, (<abbrev xmlns:xlink="http://www.w3.org/1999/xlink" content-type="institution" xlink:title="The Natural History Museum, London, United Kingdom" xlink:type="simple">NHML</abbrev>).</p></tp:treatment-sec><tp:treatment-sec sec-type="material"><title>Additional material examined.</title><p>1♀, <bold>Yunnan</bold>, Mt. Gaoligong, (<abbrev xmlns:xlink="http://www.w3.org/1999/xlink" content-type="institution" xlink:title="Private Collection of Ran DAI, Kunming, Yunnan, China" xlink:type="simple">PCRD</abbrev>).</p></tp:treatment-sec><tp:treatment-sec sec-type="Distribution"><title>Distribution.</title><p>China: Yunnan; North East India.</p></tp:treatment-sec><tp:treatment-sec sec-type="Remarks"><title>Remarks.</title><p>
              <italic><tp:taxon-name><tp:taxon-name-part taxon-name-part-type="genus">Oreoderus</tp:taxon-name-part> <tp:taxon-name-part taxon-name-part-type="species">bidentatus</tp:taxon-name-part></tp:taxon-name></italic> was described from three males from Assam (2 paratypes) and Meghalaya (holotype) and one female from Yunnan (<xref ref-type="bibr" rid="B22">Ricchiardi 2001</xref>). One of the authors (<xref ref-type="bibr" rid="B22">Ricchiardi 2001</xref>) decided to determine the female specimen from Yunnan as belonging to this species because its two-teethed protibia and other characters similar to the males of <italic><tp:taxon-name><tp:taxon-name-part taxon-name-part-type="genus">Oreoderus</tp:taxon-name-part> <tp:taxon-name-part taxon-name-part-type="species">bidentatus</tp:taxon-name-part></tp:taxon-name></italic> (shape of pronotum and carinae; anterior margin of clypeus, etc.). The second female specimen from the same Chinese Province was identical to the paratype. We hope that the finding of a male specimen from Yunnan will definitively confirm the distribution of this species. The absence of findings of <italic><tp:taxon-name><tp:taxon-name-part taxon-name-part-type="genus">Oreoderus</tp:taxon-name-part> <tp:taxon-name-part taxon-name-part-type="species">bidentatus</tp:taxon-name-part></tp:taxon-name></italic> in Myanmar is probably only due to the lack of research in that country.</p></tp:treatment-sec><ref-list><ref id="B22"><mixed-citation xmlns:xlink="http://www.w3.org/1999/xlink" xlink:type="simple">
          <person-group><name name-style="western"><surname>Ricchiardi</surname><given-names>E</given-names></name></person-group> (<year>2001</year>) <article-title>Taxonomic revision of the genus <italic><tp:taxon-name><tp:taxon-name-part taxon-name-part-type="genus">Oreoderus</tp:taxon-name-part></tp:taxon-name></italic> Burmeister, 1842, with description of eleven new species (<tp:taxon-name><tp:taxon-name-part taxon-name-part-type="order">Coleoptera</tp:taxon-name-part></tp:taxon-name> <tp:taxon-name><tp:taxon-name-part taxon-name-part-type="family">Cetoniidae</tp:taxon-name-part></tp:taxon-name> <tp:taxon-name><tp:taxon-name-part taxon-name-part-type="subfamily">Valginae</tp:taxon-name-part></tp:taxon-name>).</article-title> <source>Annali del Museo Civico di Storia Naturale</source> <volume>93</volume>: <fpage>507</fpage>–<lpage>557</lpage>.</mixed-citation></ref></ref-list></tp:taxon-treatment>
