# Supplementary material for: A taxonomy review of Oreoderus Burmeister, 1842 from China with a geometric morphometric evaluation (Coleoptera, Scarabaeidae, Valgini)
Source: Zookeys. 2016 Jan 13;(552):67–89. doi: 10.3897/zookeys.552.6096 (PMC4740850; doi:10.3897/zookeys.552.6096)
Supplement: XML Treatment for Oreoderus maculipennnis [file zookeys.552.6096-treatment8.xml]

<!DOCTYPE tp:taxon-treatment
  PUBLIC "-//TaxonX//DTD Taxonomic Treatment Publishing DTD v0 20100105//EN" "tax-treatment-NSO.dtd">
<tp:taxon-treatment xmlns:tp="http://www.plazi.org/taxpub"><tp:treatment-meta><kwd-group><label>Taxon classification</label><kwd><named-content content-type="kingdom">Animalia</named-content></kwd><kwd><named-content content-type="order">Coleoptera</named-content></kwd><kwd><named-content content-type="family">Scarabaeidae</named-content></kwd></kwd-group><mixed-citation publication-type="journal"><person-group><name><surname>Li</surname><given-names>Sha</given-names></name><name><surname>Ricchiardi</surname><given-names>Enrico</given-names></name><name><surname>Bai</surname><given-names>Ming</given-names></name><name><surname>Yang</surname><given-names>Xingke</given-names></name></person-group><article-title>A taxonomy review of <italic><tp:taxon-name><tp:taxon-name-part taxon-name-part-type="genus">Oreoderus</tp:taxon-name-part></tp:taxon-name></italic> Burmeister, 1842 from China with a geometric morphometric evaluation (<tp:taxon-name><tp:taxon-name-part taxon-name-part-type="order">Coleoptera</tp:taxon-name-part></tp:taxon-name>, <tp:taxon-name><tp:taxon-name-part taxon-name-part-type="family">Scarabaeidae</tp:taxon-name-part></tp:taxon-name>, <tp:taxon-name><tp:taxon-name-part taxon-name-part-type="tribe">Valgini</tp:taxon-name-part></tp:taxon-name>)</article-title><source>Zookeys</source><day>13</day><month>1</month><year>2016</year><volume>2016</volume><issue>552</issue><fpage>67</fpage><lpage>89</lpage><pub-id pub-id-type="doi">10.3897/zookeys.552.6096</pub-id></mixed-citation></tp:treatment-meta><tp:nomenclature><tp:taxon-name>
              <tp:taxon-name-part taxon-name-part-type="genus">Oreoderus</tp:taxon-name-part>
              <tp:taxon-name-part taxon-name-part-type="species">maculipennnis</tp:taxon-name-part>
            </tp:taxon-name><tp:taxon-authority>Gestro, 1891</tp:taxon-authority><tp:nomenclature-citation-list><tp:nomenclature-citation><tp:taxon-name>
                  <tp:taxon-name-part taxon-name-part-type="genus">Oreoderus</tp:taxon-name-part> <tp:taxon-name-part taxon-name-part-type="species">maculipennis</tp:taxon-name-part></tp:taxon-name><comment> Gestro, 1891: 869.</comment></tp:nomenclature-citation></tp:nomenclature-citation-list></tp:nomenclature><tp:treatment-sec sec-type="type material"><title>Type material examined.</title><p>Holotype, ♂, <named-content xmlns:xlink="http://www.w3.org/1999/xlink" content-type="dwc:institutional_code" xlink:type="simple">MCSN</named-content>, Birmania, Bhamo, VI-1885, Leg. Fea.</p></tp:treatment-sec><tp:treatment-sec sec-type="material"><title>Additional material examined.</title><p>1♂, <bold>Fujian</bold>, Shanghang, 650m, 1988.VII.24, IOZ(E)902212; 1♂, Fujian, Shanghang, 650m, 1988.VII.23, IOZ(E)902213; 1♂, <bold>Yunnan</bold>, Xishuangbanna, Xiaomengyang, 850m, 1957.X.26, leg. Wang Shuyong, IOZ(E)902203; 1♂, Yunnan, Naban, II/3D, 10.XI.2008, leg. L.Z. Meng, Yunnan, Jinghong, Naban River Nature Reserve Chachang (Forest), 2008.XI.10, 729m, 22.15810°N, 100.66543°E, leg. Meng Lingzeng; 1♀, Yunnan, 991 Fengqing, Fengshan, 1600m, leg. Zhang Fu, 1980.VII.26, IOZ(E)902214; 1♀, Yunnan, Xishuangbanna, Xiaomengyang, 850m, 1957.X.26, leg. Wang Shuyong, IOZ(E)902218; 1♂, Yunnan, Xishuangbanna, Xiaomengyang, 850m, 1957.X.26, leg. Wang Shuyong, <!--PageBreak-->IOZ(E)902219; 1♂, Yunnan, Xishuangbanna, Xiaomengyang, 850m, 1957.X.26, leg. Wang Shuyong, IOZ(E)902220; 1♂, Yunnan, Xishuangbanna, Xiaomengyang, 850m, 1957.X.25, leg. Wang Shuyong, IOZ(E)902221; 1♂, Yunnan, Xishuangbanna, Xiaomengyang, 850m, 1957.X.21, leg. Zang Lingchao, IOZ(E)902222; 1♀, Yunnan, Xishuangbanna, Menghai, 1200–1600m, 1958.VII.22, leg. Pu Fuji, IOZ(E)902224; 1♀, Yunnan, Xishuangbanna,, Mengzhe, 1200m, 1958.VIII.28, leg. Wang Shuyong, IOZ(E)902226; 1♂, Naban II/3D, 10.XI.2008, leg. L.Z. Meng, Yunnan, Jinghong, Naban River Nature Reserve Chachang (Forest), 2008.XI.10, 729m, 22.15810°N, 100.66543°E, leg. Meng Lingzeng; 1♂, Naban II/3D, 20.XI.2008, leg. L.Z. Meng, Yunnan, Jinghong, Naban River Nature Reserve Chachang (Forest), 2008.XI.20, 729m, 22.15810°N, 100.66543°E, leg. Meng Lingzeng, (<abbrev xmlns:xlink="http://www.w3.org/1999/xlink" content-type="institution" xlink:title="Institute of Zoology, Chinese Academy of Sciences, Beijing, China" xlink:type="simple">IZAS</abbrev>).</p></tp:treatment-sec><tp:treatment-sec sec-type="Distribution"><title>Distribution.</title><p>China: Yunnan; Myanmar.</p></tp:treatment-sec><tp:treatment-sec sec-type="Remark"><title>Remark.</title><p>First record of <italic><tp:taxon-name><tp:taxon-name-part taxon-name-part-type="genus">Oreoderus</tp:taxon-name-part> <tp:taxon-name-part taxon-name-part-type="species">maculipennis</tp:taxon-name-part></tp:taxon-name></italic> from Yunnan Province which confirmed the prediction of <xref ref-type="bibr" rid="B22">Ricchiardi (2001)</xref>.</p></tp:treatment-sec><ref-list><ref id="B22"><mixed-citation xmlns:xlink="http://www.w3.org/1999/xlink" xlink:type="simple">
          <person-group><name name-style="western"><surname>Ricchiardi</surname><given-names>E</given-names></name></person-group> (<year>2001</year>) <article-title>Taxonomic revision of the genus <italic><tp:taxon-name><tp:taxon-name-part taxon-name-part-type="genus">Oreoderus</tp:taxon-name-part></tp:taxon-name></italic> Burmeister, 1842, with description of eleven new species (<tp:taxon-name><tp:taxon-name-part taxon-name-part-type="order">Coleoptera</tp:taxon-name-part></tp:taxon-name> <tp:taxon-name><tp:taxon-name-part taxon-name-part-type="family">Cetoniidae</tp:taxon-name-part></tp:taxon-name> <tp:taxon-name><tp:taxon-name-part taxon-name-part-type="subfamily">Valginae</tp:taxon-name-part></tp:taxon-name>).</article-title> <source>Annali del Museo Civico di Storia Naturale</source> <volume>93</volume>: <fpage>507</fpage>–<lpage>557</lpage>.</mixed-citation></ref></ref-list></tp:taxon-treatment>
